# Supplementary material for: Mass Spectrometry Imaging Combined With Single‐Cell Transcriptional Profiling Reveals the Multidimensional Spatial Distributions and Biosynthetic Pathways of Medicinal Components in Andrographis paniculata
Source: Plant Biotechnol J. 2026 Jan 8;24(5):2876–90. doi: 10.1111/pbi.70534 (PMC13110157; doi:10.1111/pbi.70534)
Supplement: Supplementary file 2 — Tables S1–S7: pbi70534‐sup‐0002‐TableS1‐S7.xlsx. [file PBI-24-2876-s001.xlsx]

## Sheet: Table S1
	Parameters used for the identification of andrographolide-type diterpenoids
	Compound	Molecular formula	Retention time (min)	m/z	MS/MS fragments	LODs (ng/mL)	LOQs (ng/mL)	Regression equation	R2	Linear range (ng/mL)
	AD	C20H30O5	1.5	349.202	287.2014, 331.1925	<0.10	<0.50	Y=23.80x+821.22	0.9943	30.96-28008.00
	NAD	C26H40O8	2.22	479.265	101.0246, 161.0458	<0.10	<0.15	Y=254.54x+0.76	0.9999	1.53-1382.40
	14-DAD	C20H30O4	2.43	333.207	285.1851, 313.1778	<0.10	<0.20	Y=131.13x+446.02	0.9958	7.87-7122.00
	DDAD	C20H28O4	2.57	331.192	108.0216, 239.1817	<0.10	<1.00	Y=56.99x-59.35	0.9976	1.71-1545.60

## Sheet: Table S2
Supplementary Table 2. Statistical summary of scRNA-seq data for leaves of Andrographis paniculata.
Run Summary
Sample Description	DZOE2024051071-b1_Andrographis paniculata
Chemistry	Single Cell 3' v3
Include introns	TRUE
Transcriptome	refdata-Andrographis_paniculata-
Pipeline Version	cellranger-8.0.1
Sequencing
Number of Reads	553260996
Number of Short Reads Skipped	0
Valid Barcodes	0.906
Valid UMIs	0.999
Sequencing Saturation	0.354
Q30 Bases in Barcode	0.947
Q30 Bases in RNA Read	0.94
Q30 Bases in UMI	0.936
Mapping
Reads Mapped to Genome	0.639
Reads Mapped Confidently to Genome	0.396
Reads Mapped Confidently to Intergenic Regions	0.027
Reads Mapped Confidently to Intronic Regions	0.013
Reads Mapped Confidently to Exonic Regions	0.355
Reads Mapped Confidently to Transcriptome	0.356
Reads Mapped Antisense to Gene	0.012
Cells
Estimated Number of Cells	9421
Fraction Reads in Cells	0.783
Mean Reads per Cell	58726
Median UMI Counts per Cell	7835
Median Genes per Cell	2659
Total Genes Detected	23830

## Sheet: Table S3
Supplementary Table 3. Identified marker genes (top 200 of each cluster) of Andrographis paniculata scRNA-seq clusters.
gene	p-value	avg_log2FC	pct.1	pct.2	q-value	cluster	gene_diff	gene_symbol	description
LOC127264306	0	1.26969	0.54	0.17	0	1	3.176	F24J8.15	probable calcium-binding protein CML44
LOC127248939	1.91e-275	0.716299	0.724	0.337	5.3e-271	1	2.148	K1G2.10	uncharacterized membrane protein At3g27390
LOC127240372	4.36e-255	0.934495	0.442	0.119	1.21e-250	1	3.714	F23N19.18	primary amine oxidase
LOC127254036	1.03e-249	1.16207	0.616	0.272	2.86e-245	1	2.265	--	hypothetical protein CDL12_04843
LOC127240473	1.44e-240	0.772538	0.556	0.217	4e-236	1	2.562	--	hypothetical protein CDL12_22339
LOC127256336	5.85e-222	0.951764	0.722	0.384	1.62e-217	1	1.88	T19C21.20	unnamed protein product
LOC127251605	1.84e-215	0.720464	0.521	0.202	5.1e-211	1	2.579	--	hippocampus abundant transcript-like protein 1
LOC127248161	1.64e-210	1.37371	0.398	0.122	4.55e-206	1	3.262	K13P22.5	PREDICTED: GDSL esterase/lipase At5g55050-like
LOC127239903	3.18e-210	0.894214	0.649	0.337	8.8e-206	1	1.926	--	PREDICTED: uncharacterized protein LOC107874440
LOC127265934	2.28e-208	0.641416	0.694	0.373	6.31e-204	1	1.861	F4M15.3	protein FATTY ACID EXPORT 5-like
LOC127248600	2.31e-208	0.795123	0.567	0.258	6.4e-204	1	2.198	SK	shikimate kinase, chloroplastic-like
LOC127248373	1.22e-207	0.697877	0.548	0.232	3.38e-203	1	2.362	HMGR1	PREDICTED: 3-hydroxy-3-methylglutaryl-coenzyme A reductase 1
LOC127245432	2.5e-188	0.61429	0.639	0.325	6.93e-184	1	1.966	CAGL0D04290g	random slug protein 5-like
LOC127259989	8.97e-179	0.52473	0.571	0.264	2.49e-174	1	2.163	RAB11C	RecName: Full=Ras-related protein Rab11C
LOC127262940	3.56e-173	0.556352	0.591	0.289	9.85e-169	1	2.045	MEB5.18	putative Ca2+-dependent phospholipid-binding protein
LOC127242833	1.14e-172	0.749359	0.43	0.162	3.16e-168	1	2.654	--	Glutathione S-transferase
LOC127258267	1.36e-170	0.542732	0.575	0.273	3.76e-166	1	2.106	SPCC23B6.04c	Phosphatidylinositol transfer protein PDR16
LOC127259874	3.77e-165	0.366123	0.299	0.074	1.05e-160	1	4.041	--	PREDICTED: cytochrome b5
LOC127260543	3.07e-162	0.520168	0.522	0.237	8.5e-158	1	2.203	OsJ_16566	methylthioribose kinase
LOC127256776	5.39e-161	0.551441	0.629	0.338	1.5e-156	1	1.861	--	transmembrane protein 230 isoform X1
LOC127251312	2.57e-159	0.525397	0.618	0.328	7.12e-155	1	1.884	--	L10-interacting MYB domain-containing protein-like
LOC127245637	1.71e-158	0.454296	0.47	0.196	4.73e-154	1	2.398	T10O24.4	serine/threonine-protein phosphatase PP2Acatalytic subunit
LOC127265054	3.96e-158	0.564454	0.583	0.294	1.1e-153	1	1.983	--	secoisolariciresinol dehydrogenase-like
LOC127255329	5.4e-158	0.562875	0.553	0.265	1.5e-153	1	2.087	F2H15.9	PREDICTED: miraculin-like
LOC127264412	1.39e-156	0.463573	0.473	0.196	3.86e-152	1	2.413	T3F20.25	probable LRR receptor-like serine/threonine-protein kinase At1g07650 isoform X1
LOC127249893	1.31e-151	0.540071	0.608	0.326	3.63e-147	1	1.865	MDC8.3	Protein phosphatase 2C/pyruvate dehydrogenase (lipoamide) phosphatase
LOC127247165	3.7e-150	0.556935	0.363	0.124	1.03e-145	1	2.927	C5167_008148	Aromatic-L-amino-acid/L-histidine decarboxylase
LOC127254944	1.02e-145	0.53113	0.356	0.122	2.83e-141	1	2.918	MHC9_4	clavaminate synthase-like protein At3g21360
LOC127258056	1.56e-143	0.814713	0.454	0.206	4.32e-139	1	2.204	--	uncharacterized protein LOC105178343
LOC127255996	7.83e-141	0.51054	0.583	0.306	2.17e-136	1	1.905	--	uncharacterized protein LOC105155725
LOC127248941	3.81e-140	0.383316	0.313	0.094	1.06e-135	1	3.33	F14J22.14	hypothetical protein CDL12_17309
LOC127266132	1.96e-138	0.418262	0.462	0.202	5.42e-134	1	2.287	F4N21.1	Serine/threonine protein kinase
LOC127265655	5.19e-136	0.408788	0.405	0.156	1.44e-131	1	2.596	MXC20.5	probable WRKY transcription factor 29
LOC127264914	2.13e-135	0.864709	0.485	0.236	5.89e-131	1	2.055	T20K24.8	spermidine hydroxycinnamoyl transferase-like
LOC127258915	2.98e-135	0.478005	0.388	0.149	8.27e-131	1	2.604	T14P4.15	ABC transporter B family member 4
LOC127239314	8.14e-134	0.379467	0.307	0.095	2.26e-129	1	3.232	SPAC24B11.05	suppressor of disruption of TFIIS
LOC127243592	4.73e-132	0.671025	0.465	0.216	1.31e-127	1	2.153	T1N15.9	probable inactive receptor kinase At1g48480
LOC127262243	7.15e-132	0.569645	0.445	0.197	1.98e-127	1	2.259	CYP71D10	premnaspirodiene oxygenase-like
LOC127245718	1.04e-131	0.400492	0.417	0.174	2.89e-127	1	2.397	MGH6.3	putative E3 ubiquitin ligase
LOC127241514	3.61e-131	0.437689	0.577	0.31	1e-126	1	1.861	--	succinyl-CoA synthetase alpha subunit
LOC127259883	6.03e-131	0.326968	0.268	0.073	1.67e-126	1	3.671	OJ1714_H10.135	Ca2+/calmodulin-dependent protein kinase, EF-Hand protein superfamily
LOC127263034	1.41e-130	0.473928	0.555	0.297	3.91e-126	1	1.869	EPSPS	3-phosphoshikimate 1-carboxyvinyltransferase 2
LOC127253379	4.89e-130	0.386818	0.486	0.227	1.36e-125	1	2.141	T1J24.9	dehydrogenase/reductase SDR family member 4
LOC127248065	9.59e-130	0.435874	0.304	0.098	2.66e-125	1	3.102	--	uncharacterized protein LOC100778094
LOC127242425	1.01e-128	0.400034	0.429	0.185	2.8e-124	1	2.319	--	glutamic acid-rich protein-like
LOC127247480	1.7e-126	0.425211	0.533	0.271	4.71e-122	1	1.967	F19K19.4	PREDICTED: putative serine/threonine-protein kinase
LOC127258222	1.07e-125	0.459771	0.518	0.264	2.97e-121	1	1.962	SPAC589.05c	UPF0553 protein isoform X1
LOC127263626	8.55e-124	0.388998	0.458	0.207	2.37e-119	1	2.213	F7J7.30	uncharacterized protein LOC105172637
LOC127256772	2.28e-123	0.417064	0.508	0.248	6.32e-119	1	2.048	--	transmembrane protein 230 isoform X1
LOC127255374	3.18e-123	0.4865	0.377	0.151	8.82e-119	1	2.497	A_IG002N01.6	WRKY protein
LOC127259252	8.86e-121	0.422629	0.443	0.202	2.45e-116	1	2.193	F23F1.6	probable protein phosphatase 2C 25
LOC127240370	1.27e-120	0.294755	0.257	0.073	3.52e-116	1	3.521	F19K19.4	LRR receptor kinase BAK1
LOC127266702	4.41e-119	0.43829	0.552	0.296	1.22e-114	1	1.865	VIT_11s0065g00130	beta-amyrin 28-oxidase-like
LOC127265339	3.19e-117	0.418232	0.492	0.246	8.84e-113	1	2	F17L21.24	Adenine phosphoribosyl transferase
LOC127246627	3.28e-117	0.352813	0.293	0.098	9.1e-113	1	2.99	F15D2.21	GDSL esterase/lipase At1g29670
LOC127250896	1.83e-115	0.308364	0.272	0.085	5.06e-111	1	3.2	--	phenylalanine ammonia-lyase
LOC127249391	4.5e-115	0.616056	0.436	0.208	1.25e-110	1	2.096	dl3930c	Synaptobrevin/VAMP-like protein
LOC127239211	3.4e-113	0.377084	0.314	0.114	9.41e-109	1	2.754	SlH4	hypothetical protein C4D60_Mb08t21360
LOC127243672	9.02e-113	0.399975	0.485	0.242	2.5e-108	1	2.004	T19L18.15	abscisic acid receptor PYL2
LOC127253806	1.93e-112	0.367054	0.444	0.209	5.34e-108	1	2.124	MCK7.14	Mitochondrial Fe/S cluster exporter, ABC superfamily
LOC127239790	3.11e-111	0.379248	0.527	0.281	8.63e-107	1	1.875	F22O13.16/F22O13.17	probable ADP-ribosylation factor GTPase-activating protein AGD14 isoform X1
LOC127261221	3.19e-111	0.37566	0.523	0.276	8.85e-107	1	1.895	--	protein disulfide-isomerase like 2-1-like
LOC127242428	3.87e-110	0.419515	0.459	0.225	1.07e-105	1	2.04	F2E2.23	uncharacterized protein LOC105176481
LOC127251920	1.4e-108	0.397559	0.471	0.235	3.89e-104	1	2.004	MHM17.7	putative transcription factor bHLH041
LOC127253889	1.58e-107	0.374178	0.489	0.253	4.37e-103	1	1.933	VATE	V-type proton ATPase subunit E
LOC127258734	9.17e-107	0.290463	0.266	0.086	2.54e-102	1	3.093	OsJ_17183	molecular chaperone DnaJ
LOC127242618	5.61e-106	0.399383	0.505	0.268	1.55e-101	1	1.884	F14G6.10	AT-hook motif nuclear-localized protein 25
LOC127258187	1.56e-105	0.350608	0.374	0.161	4.34e-101	1	2.323	ODO1	protein ODORANT1-like protein
LOC127261917	3.66e-103	0.338427	0.355	0.149	1.01e-98	1	2.383	--	HMG-Y-related protein B-like
LOC127253871	5.51e-103	0.373622	0.471	0.245	1.53e-98	1	1.922	F12C20.16	hydroxymethylglutaryl-CoA lyase, mitochondrial
LOC127243141	2.27e-102	0.283593	0.311	0.119	6.29e-98	1	2.613	--	D-amino-acid oxidase
LOC127257827	1.03e-101	0.277749	0.284	0.1	2.85e-97	1	2.84	--	carbon-sulfur lyases
LOC127257141	1.72e-98	0.264924	0.288	0.105	4.76e-94	1	2.743	T19D16.13	Endosomal membrane protein, EMP70
LOC127245898	4.05e-98	0.401679	0.3	0.117	1.12e-93	1	2.564	--	4-coumarate--CoA ligase 2
LOC127247933	4.27e-98	0.294394	0.297	0.111	1.18e-93	1	2.676	MRA19.18	ras-related protein RABA1d
LOC127253667	1.09e-97	0.325177	0.412	0.198	3.03e-93	1	2.081	T2K10.12	Vesicle coat complex AP-1, gamma subunit
LOC127249604	2.92e-97	0.417862	0.457	0.238	8.08e-93	1	1.92	At4g27270	putative NAD(P)H dehydrogenase (quinone) FQR1-like 1
LOC127265096	5.42e-96	0.307254	0.348	0.149	1.5e-91	1	2.336	F22O6.60	Ubiquitin-conjugating enzyme E2
LOC127253961	9.96e-95	0.288259	0.352	0.153	2.76e-90	1	2.301	--	cytochrome b-c1 complex subunit 7
LOC127266348	2.87e-94	0.298179	0.43	0.212	7.95e-90	1	2.028	T28I24.6	uncharacterized protein At2g24330
LOC127258523	1.35e-92	0.396275	0.451	0.236	3.73e-88	1	1.911	F3A4.150	cyclin-D3-3
LOC127257183	1.35e-92	0.32436	0.411	0.205	3.75e-88	1	2.005	--	uncharacterized protein LOC105175711
LOC127260765	1.24e-90	0.314801	0.402	0.198	3.43e-86	1	2.03	--	uncharacterized protein LOC105172480
LOC127256399	6.71e-90	0.334575	0.408	0.203	1.86e-85	1	2.01	MD1	malate dehydrogenase
LOC127243306	2.16e-89	0.355357	0.465	0.247	5.99e-85	1	1.883	F9L1.16	protein SAWADEE HOMEODOMAIN HOMOLOG 1 isoform X2
LOC127263837	1.24e-88	0.449979	0.451	0.243	3.44e-84	1	1.856	F26K24.13	E3 ubiquitin-protein ligase PUB24-like
LOC127264075	1.5e-88	0.247573	0.272	0.102	4.16e-84	1	2.667	F14G9.24	probable LRR receptor-like serine/threonine-protein kinase At1g56140
LOC127259547	8.87e-88	0.33778	0.447	0.228	2.46e-83	1	1.961	BIP4	luminal-binding protein 5
LOC127240065	4.27e-87	0.280786	0.379	0.181	1.18e-82	1	2.094	--	hypothetical protein CDL12_07980
LOC127247208	2.26e-86	0.311093	0.329	0.144	6.28e-82	1	2.285	F15K9.2	putative protein, contains GRAM domain
LOC127250844	7.35e-86	0.341693	0.372	0.178	2.04e-81	1	2.09	--	eukaryotic translation initiation factor 1A isoform X1
LOC127258343	7.52e-86	0.316271	0.416	0.212	2.08e-81	1	1.962	F4P9.26	uncharacterized protein At2g33490 isoform X1
LOC127255917	1.85e-84	0.304137	0.412	0.211	5.13e-80	1	1.953	--	--
LOC127262237	5.82e-84	0.252709	0.28	0.111	1.61e-79	1	2.523	SPBC530.16	protein kish
LOC127240725	1.37e-83	0.347672	0.359	0.167	3.79e-79	1	2.15	MSJ11.22	phosphatidic acid phosphatase-related /PAP2-related
LOC127264233	1.75e-83	0.300169	0.258	0.099	4.85e-79	1	2.606	OsI_12194	Allene-oxide cyclase
LOC127254943	1.98e-82	0.306312	0.435	0.231	5.49e-78	1	1.883	K19M22.15	IRK-interacting protein-like
LOC127244229	5.32e-81	0.305021	0.35	0.164	1.48e-76	1	2.134	MRN17.12	hypothetical protein CDL12_27521
LOC127264375	6.42e-79	0.25871	0.31	0.137	1.78e-74	1	2.263	F6F9.8	protein IQ-DOMAIN 32
LOC127243246	8.43e-79	0.274571	0.408	0.21	2.34e-74	1	1.943	F13C5.4	26S proteasome regulatory complex, subunit RPN9/PSMD13
LOC127248424	2.44e-78	0.239474	0.282	0.116	6.76e-74	1	2.431	F22L4.12	ferric reduction oxidase 2 isoform X1
LOC127253232	2.88e-78	0.248996	0.386	0.193	7.98e-74	1	2	F28A21.120	shaggy-related protein kinase eta isoform X1
LOC127263522	1.14e-77	0.180415	0.285	0.116	3.16e-73	1	2.457	OsJ_011865	PREDICTED: actin
LOC127252678	1.56e-77	0.323147	0.425	0.227	4.34e-73	1	1.872	PSR5	proteasome subunit alpha type-7
LOC127256270	2.96e-77	0.305445	0.385	0.196	8.22e-73	1	1.964	MBK20.4	F-box protein At5g07610-like
LOC127260198	2.82e-76	0.331896	0.405	0.207	7.82e-72	1	1.957	Solyc03g095770	LOW QUALITY PROTEIN: probable WRKY transcription factor 70
LOC127264548	4.47e-76	0.262034	0.333	0.158	1.24e-71	1	2.108	--	prostaglandin E synthase 2
LOC127265230	5.05e-76	0.234088	0.251	0.099	1.4e-71	1	2.535	T12J5.30	acetylserotonin O-methyltransferase-like
LOC127257526	8.43e-76	0.226935	0.272	0.112	2.34e-71	1	2.429	F14J9.28	transmembrane emp24 domain-containing protein p24delta3
LOC127242138	2.21e-75	0.242773	0.322	0.15	6.13e-71	1	2.147	K2A18.9	phosphoinositide phosphatase SAC6
LOC127246986	1.26e-74	0.27366	0.259	0.105	3.48e-70	1	2.467	CYP81Q32	cytochrome P450 81E8-like isoform X2
LOC127248867	6.38e-74	0.272175	0.372	0.189	1.77e-69	1	1.968	P0702F03.19	B3 domain-containing protein Os01g0234100
LOC127253894	1.15e-73	0.261039	0.295	0.132	3.19e-69	1	2.235	OsI_012692	costars family protein
LOC127244369	2.07e-73	0.262973	0.335	0.162	5.73e-69	1	2.068	SPBC1861.07	PREDICTED: transcription elongation factor B polypeptide 1
LOC127253450	2.32e-73	0.229426	0.266	0.111	6.44e-69	1	2.396	OsI_025590	secretory carrier-associated membrane protein 2-like
LOC127242777	8e-73	0.272209	0.274	0.119	2.22e-68	1	2.303	SPCC23B6.04c	random slug protein 5
LOC127247688	2.05e-72	0.265318	0.336	0.164	5.68e-68	1	2.049	YPT3	ras-related protein YPT3
LOC127258143	1.08e-71	0.253073	0.36	0.181	2.98e-67	1	1.989	--	unnamed protein product
LOC127246141	1.74e-71	0.24859	0.353	0.176	4.82e-67	1	2.006	MSG15.12	serine/arginine-rich splicing factor RS41 isoform X1
LOC127251499	2.77e-71	0.185978	0.253	0.102	7.69e-67	1	2.48	F13M22.5	probable ADP-ribosylation factor GTPase-activating protein AGD6
LOC127265968	4.55e-71	0.502161	0.379	0.203	1.26e-66	1	1.867	PRK1	pollen receptor-like kinase 4
LOC127245496	1.58e-70	0.290145	0.313	0.148	4.37e-66	1	2.115	F18O19.4	Tyrosine kinase
LOC127242204	3.39e-70	0.276331	0.325	0.156	9.4e-66	1	2.083	--	WEB family protein chloroplastic-like, partial
LOC127244996	9.23e-70	0.74589	0.359	0.193	2.56e-65	1	1.86	F5A8.3	Cytochrome P450 CYP4/CYP19/CYP26 subfamily
LOC127246337	5.91e-69	0.251949	0.359	0.183	1.64e-64	1	1.962	F27F5.25	hypothetical protein Saspl_049574
LOC127242638	2.81e-68	0.235755	0.332	0.162	7.79e-64	1	2.049	OSJNBa0024F18.2	probable methylenetetrahydrofolate reductase
LOC127244296	6.68e-67	0.226014	0.259	0.112	1.85e-62	1	2.312	T1B3.11	CASP-like protein 5A2
LOC127254874	1.52e-66	0.237048	0.335	0.168	4.21e-62	1	1.994	OsJ_05524	tubulin beta chain
LOC127255471	1.57e-66	0.265875	0.311	0.151	4.36e-62	1	2.06	--	uncharacterized protein LOC21384218
LOC127257444	3.47e-66	0.259832	0.336	0.171	9.61e-62	1	1.965	F21D18.14	Dolichyl-phosphate beta-D-mannosyltransferase
LOC127248330	6.02e-66	0.231947	0.28	0.129	1.67e-61	1	2.171	--	ras-related protein Rab7
LOC127244999	2.34e-65	0.238919	0.277	0.127	6.48e-61	1	2.181	--	protein O-glucosyltransferase 1 isoform X1
LOC127244736	7.2e-65	0.190304	0.254	0.109	1.99e-60	1	2.33	--	PREDICTED: uncharacterized protein LOC105951055
LOC127241779	1.08e-64	0.224001	0.38	0.202	2.98e-60	1	1.881	F16N3.26	succinate dehydrogenase subunit 5, mitochondrial
LOC127259990	1.68e-64	0.241254	0.347	0.179	4.66e-60	1	1.939	At5g51290	ceramide kinase isoform X1
LOC127254859	2.03e-64	0.202134	0.394	0.211	5.64e-60	1	1.867	MGI19.8	vacuolar protein sorting-associated protein 20 homolog 2
LOC127247247	4.61e-64	0.255007	0.35	0.182	1.28e-59	1	1.923	OsJ_06069	uncharacterized protein LOC105175605 isoform X2
LOC127239617	3.5e-63	0.222634	0.305	0.147	9.7e-59	1	2.075	SNOG_01140	Armadillo/beta-catenin-like repeat-containing protein
LOC127254617	7.48e-63	0.343366	0.268	0.123	2.07e-58	1	2.179	YUP8H12R.25	auxin-responsive protein SAUR32-like
LOC127251785	8.54e-63	0.23105	0.341	0.175	2.37e-58	1	1.949	--	uncharacterized protein LOC105161817
LOC127259229	1.76e-62	0.201747	0.324	0.164	4.89e-58	1	1.976	MRG7.24	apyrase 2
LOC127241653	2.93e-62	0.221623	0.375	0.202	8.11e-58	1	1.856	T24C20.30	anaphase-promoting complex subunit 8 isoform X1
LOC127252672	3.17e-61	0.218441	0.338	0.175	8.79e-57	1	1.931	T14N5.8	transmembrane protein 184A
LOC127242906	1.32e-60	0.230187	0.341	0.179	3.65e-56	1	1.905	OJ1234_B11.18	succinyl-CoA ligase
LOC127261345	2.15e-60	0.213442	0.314	0.158	5.97e-56	1	1.987	--	hypothetical protein CDL12_13704
LOC127247715	1.11e-59	0.197823	0.292	0.14	3.09e-55	1	2.086	ETR1	ethylene receptor 1
LOC127247710	2.92e-59	0.231151	0.3	0.15	8.08e-55	1	2	--	uncharacterized protein LOC105174881
LOC127249400	3.91e-59	0.187777	0.284	0.134	1.08e-54	1	2.119	MD1	malate dehydrogenase
LOC127246250	3.42e-58	0.214141	0.279	0.135	9.47e-54	1	2.067	F15P23.1	probable methyltransferase PMT15
LOC127252676	3.83e-58	0.214056	0.346	0.186	1.06e-53	1	1.86	F26H11.8	Translocon-associated complex TRAP, alpha subunit
LOC127257815	9.47e-58	0.199859	0.251	0.114	2.62e-53	1	2.202	MUD21.13	LOB domain-containing protein 36
LOC127259832	1.41e-57	0.203656	0.268	0.127	3.91e-53	1	2.11	MHK7.4	PREDICTED: cytochrome c1-2, heme protein, mitochondrial
LOC127254677	1.17e-56	0.20942	0.252	0.117	3.23e-52	1	2.154	dl3190w	heterogeneous nuclear ribonucleoprotein 1-like
LOC127251093	1.61e-56	0.197109	0.325	0.171	4.45e-52	1	1.901	ATEM1.9	acyl-coenzyme A oxidase 4, peroxisomal
LOC127247255	1.71e-56	0.26357	0.331	0.178	4.75e-52	1	1.86	F7J7.60	cationic amino acid transporter 1-like isoform X1
LOC127260288	7.66e-56	0.197394	0.255	0.119	2.12e-51	1	2.143	--	glutamine synthetase
LOC127249899	1.27e-55	0.1994	0.255	0.118	3.52e-51	1	2.161	--	uncharacterized protein LOC105171687
LOC127265170	1.7e-55	0.22009	0.328	0.174	4.72e-51	1	1.885	--	Glutathione S-transferase-related protein
LOC127244981	2.46e-55	0.190662	0.334	0.178	6.81e-51	1	1.876	F11B9.30	clathrin heavy chain 2
LOC127246438	2.56e-55	0.226846	0.305	0.158	7.09e-51	1	1.93	F7P12.7	LOW QUALITY PROTEIN: protein SENSITIVE TO PROTON RHIZOTOXICITY 1
LOC127249704	3.98e-55	0.200336	0.315	0.165	1.1e-50	1	1.909	OsJ_17281	uncharacterized protein LOC105175291 isoform X1
LOC127249724	5.32e-55	0.201434	0.332	0.177	1.47e-50	1	1.876	MCL19.22	50S ribosomal protein HLP, mitochondrial
LOC127258758	9.63e-55	0.18698	0.289	0.144	2.67e-50	1	2.007	FDH	uncharacterized protein LOC105163476 isoform X1
LOC127256364	2.2e-54	0.214298	0.28	0.14	6.1e-50	1	2	TUBB1	tubulin beta-1 chain
LOC127254086	2.74e-54	0.193876	0.289	0.145	7.6e-50	1	1.993	F11A6.6	serine/threonine protein phosphatase 2A 55 kDa regulatory subunit B beta isoform isoform X2
LOC127263651	3.15e-54	0.183313	0.292	0.147	8.72e-50	1	1.986	K21L19.5	VAMP-like protein
LOC127245829	1.05e-53	0.208034	0.332	0.178	2.92e-49	1	1.865	MYN8.1	protein BOBBER 1
LOC127262952	2.02e-53	0.228214	0.327	0.174	5.59e-49	1	1.879	T20K12.120	uncharacterized protein LOC105174340
LOC127247227	2.93e-53	0.175915	0.265	0.128	8.12e-49	1	2.07	SPAC644.18c	Transport protein particle (TRAPP) complex subunit
LOC127257384	3.54e-53	0.2605	0.252	0.118	9.81e-49	1	2.136	CYP80B2	Cytochrome P450 CYP2 subfamily
LOC127255149	2.75e-52	0.255963	0.284	0.145	7.62e-48	1	1.959	--	--
LOC127262278	3.97e-52	0.203415	0.311	0.166	1.1e-47	1	1.873	--	zinc finger protein-like 1 homolog
LOC127266051	6.46e-52	0.203853	0.304	0.16	1.79e-47	1	1.9	RAB11B	GTPase Rab11/YPT3, small G protein superfamily
LOC127240692	1.63e-51	0.177695	0.286	0.145	4.52e-47	1	1.972	--	hypothetical protein CDL12_19955
LOC127264058	4.36e-51	0.184296	0.304	0.161	1.21e-46	1	1.888	--	translation initiation factor 2 subunit 2
LOC127263855	4.52e-51	0.195387	0.254	0.124	1.25e-46	1	2.048	--	hypothetical protein CDL12_19339
LOC127249228	5.08e-51	0.228078	0.294	0.154	1.41e-46	1	1.909	MJJ3.19	26S proteasome non-ATPase regulatory subunit 7 homolog A
LOC127262195	7.82e-51	0.197737	0.297	0.154	2.17e-46	1	1.929	ERD2	putative ER lumen protein-retaining receptor C28H8.4
LOC127239682	2.65e-50	0.212321	0.307	0.165	7.36e-46	1	1.861	F4P12.220	UDP-glucuronate decarboxylase
LOC127259587	3.21e-50	0.218583	0.256	0.127	8.88e-46	1	2.016	MAC12.25	pheophytinase, chloroplastic
LOC127250502	3.24e-50	0.180382	0.293	0.153	8.98e-46	1	1.915	T1J1.4	vesicle-fusing ATPase
LOC127257509	3.88e-50	0.210378	0.289	0.152	1.08e-45	1	1.901	F28I16.80	protein PGR
LOC127254495	4.03e-50	0.197692	0.29	0.151	1.12e-45	1	1.921	T31E10.7	Pyruvate dehydrogenase E1, beta subunit
LOC127261973	5.63e-50	0.187793	0.267	0.135	1.56e-45	1	1.978	--	hypothetical protein CDL12_00689
LOC127243981	1.99e-49	0.194942	0.277	0.142	5.52e-45	1	1.951	FDH1	Glyoxylate/hydroxypyruvate reductase (D-isomer-specific 2-hydroxy acid dehydrogenase superfamily)
LOC127265209	7.33e-49	0.189972	0.262	0.132	2.03e-44	1	1.985	T15G18.30	hypothetical protein CDL12_02244
LOC127245828	8.2e-48	0.15676	0.269	0.137	2.27e-43	1	1.964	F15G16.180	E3 ubiquitin-protein ligase SINAT5
LOC127251254	1.73e-47	0.185044	0.289	0.153	4.79e-43	1	1.889	--	uncharacterized protein LOC105174188
LOC127261222	2.29e-47	0.193201	0.28	0.147	6.34e-43	1	1.905	T19D16.14	Serine/threonine protein kinase
LOC127258429	6.15e-47	0.200306	0.301	0.162	1.71e-42	1	1.858	--	calcium-binding protein CML
LOC127255920	6.88e-47	0.163937	0.287	0.151	1.91e-42	1	1.901	F7H19.170	SPX domain-containing membrane protein At4g22990 isoform X2
LOC127249243	1.05e-46	0.181575	0.271	0.141	2.92e-42	1	1.922	--	ER membrane protein complex subunit 6
LOC127247848	1.27e-46	0.164859	0.255	0.129	3.53e-42	1	1.977	YUP8H12.21	NEDD8-activating complex, APP-BP1/UBA5 component
LOC127256857	4.75e-45	0.180327	0.283	0.152	1.32e-40	1	1.862	--	hypothetical protein CDL12_16011
LOC127244945	8.94e-45	0.156192	0.27	0.141	2.48e-40	1	1.915	K19E1.15	CLP protease regulatory subunit CLPX1, mitochondrial
LOC127244135	1.68e-44	0.166038	0.268	0.141	4.67e-40	1	1.901	MMN10.26	RRM motif-containing protein
LOC127260296	4.85e-44	0.156455	0.286	0.154	1.34e-39	1	1.857	MXK3.23	CMP-sialic acid transporter 5
LOC127265193	6.53e-44	0.165845	0.27	0.143	1.81e-39	1	1.888	--	uncharacterized protein LOC105159910
LOC127251268	1.8e-42	0.168807	0.255	0.133	4.99e-38	1	1.917	--	uncharacterized protein LOC110011848
LOC127251755	5.22e-41	0.151318	0.259	0.139	1.45e-36	1	1.863	OsJ_32969	Pyruvate kinase
LOC127251941	0	2.24445	0.936	0.608	0	2	1.539	--	hypothetical protein CDL12_19593
LOC127240432	0	2.05963	0.897	0.609	0	2	1.473	MPO12.100	galactinol--sucrose galactosyltransferase
LOC127263178	0	1.73248	0.915	0.713	0	2	1.283	VSPA	hypothetical protein Saspl_030505
LOC127246294	2.22e-302	1.76168	0.812	0.481	6.15e-298	2	1.688	PHI-1	hypothetical protein DVH24_042556
LOC127245818	3.53e-293	1.2746	0.674	0.28	9.78e-289	2	2.407	T28M21.5	proline transporter 2-like
LOC127264862	6.05e-293	1.43319	0.853	0.593	1.68e-288	2	1.438	F27L4.1	Tetraspanin-8
LOC127259998	3.51e-268	1.30762	0.741	0.395	9.73e-264	2	1.876	MZF18.2	hevamine-A
LOC127239289	2.2e-259	1.29323	0.873	0.681	6.11e-255	2	1.282	T26I12.30	exocyst complex component EXO70A1
LOC127263390	1.15e-253	1.11932	0.784	0.464	3.19e-249	2	1.69	F14P13.21	Calmodulin and related proteins (EF-Hand superfamily)
LOC127250428	2.69e-246	1.2444	0.85	0.606	7.45e-242	2	1.403	OsJ_03270	Zn-finger protein
LOC127263445	3.05e-232	1.0747	0.567	0.221	8.46e-228	2	2.566	F10B6.27	protein PLANT CADMIUM RESISTANCE 2-like
LOC127257364	2.08e-191	1.11715	0.494	0.188	5.77e-187	2	2.628	--	dehydrin 1
LOC127242883	8.2e-181	0.847894	0.551	0.247	2.27e-176	2	2.231	MSL3.2	hypothetical protein Saspl_001989
LOC127261847	8.87e-166	1.10993	0.567	0.284	2.46e-161	2	1.996	--	uncharacterized protein LOC111395439
LOC127262858	1.18e-165	1.12203	0.579	0.293	3.28e-161	2	1.976	--	--
LOC127259377	3.11e-165	0.980137	0.339	0.096	8.61e-161	2	3.531	K24M7.3	low-temperature-induced 65 kDa protein-like isoform X1
LOC127246185	1.53e-152	0.836506	0.59	0.321	4.23e-148	2	1.838	--	hypothetical protein CDL12_06095
LOC127259741	5e-151	0.90172	0.472	0.196	1.39e-146	2	2.408	PIP1E	PREDICTED: probable aquaporin PIP1-5
LOC127260996	1.04e-148	0.947653	0.812	0.611	2.88e-144	2	1.329	T8E3.15	protein NUCLEAR FUSION DEFECTIVE 4-like
LOC127266004	8.4e-148	0.95758	0.455	0.198	2.33e-143	2	2.298	F24B18.13	indole-3-acetic acid-amido synthetase GH3.6
LOC127261946	8.68e-144	1.07308	0.519	0.26	2.41e-139	2	1.996	T26I20.12	probable indole-3-acetic acid-amido synthetase GH3.1
LOC127265825	2.64e-143	0.963754	0.474	0.216	7.33e-139	2	2.194	Solyc07g063410	NAC transcription factor 1
LOC127245115	3.78e-133	0.645475	0.379	0.141	1.05e-128	2	2.688	F24K9.8	protein phosphatase 2C 37-like
LOC127262071	1.07e-131	0.84756	0.491	0.236	2.98e-127	2	2.081	F16B22.16	hypothetical protein STAS_26647
LOC127248977	3.78e-130	0.813793	0.633	0.397	1.05e-125	2	1.594	ARG4	auxin-induced protein 22D
LOC127243044	1.68e-122	0.863311	0.528	0.282	4.65e-118	2	1.872	STS1	stachyose synthase
LOC127250495	7.15e-120	0.781469	0.539	0.306	1.98e-115	2	1.761	F15H21.12	hypothetical protein CDL12_06299
LOC127251164	4.32e-116	0.773806	0.326	0.117	1.2e-111	2	2.786	T1J8.15	UDP-glycosyltransferase 86A1-like
LOC127239840	9.59e-112	0.765306	0.704	0.548	2.66e-107	2	1.285	--	uncharacterized protein LOC105162031
LOC127248268	4.62e-110	0.923936	0.622	0.387	1.28e-105	2	1.607	SPBC2A9.03	PREDICTED: uncharacterized WD repeat-containing protein C2A9.03 isoform X1
LOC127255383	1.14e-102	0.929582	0.294	0.107	3.17e-98	2	2.748	CYP71D13	cytochrome P450 71D95-like
LOC127255402	5.46e-101	1.00169	0.373	0.171	1.51e-96	2	2.181	F3F20.13	exocyst complex component EXO70A1
LOC127242914	4.31e-100	0.747913	0.499	0.29	1.19e-95	2	1.721	--	PREDICTED: probable serine/threonine-protein kinase DDB_G0276181
LOC127255897	5.67e-100	0.856701	0.63	0.43	1.57e-95	2	1.465	T6D20	amino acid transporter ANTL1-like isoform X1
LOC127242411	1.45e-97	0.552839	0.337	0.139	4.01e-93	2	2.424	--	uncharacterized protein LOC105167721 isoform X2
LOC127262455	1.9e-92	0.703729	0.476	0.263	5.28e-88	2	1.81	AP22.97	transcription factor MYB44-like
LOC127253677	5.68e-91	0.634032	0.663	0.496	1.57e-86	2	1.337	MVE11.10	putative transporter (major facilitator superfamily)
LOC127253420	6.11e-88	0.575671	0.588	0.393	1.69e-83	2	1.496	--	hypothetical protein CDL12_22637
LOC127247540	9.95e-85	0.692259	0.546	0.354	2.76e-80	2	1.542	--	uncharacterized protein LOC105175481
LOC127251060	3.45e-84	0.689503	0.606	0.421	9.55e-80	2	1.439	--	uncharacterized protein LOC105174502 isoform X1
LOC127262402	3.67e-84	0.501229	0.266	0.1	1.02e-79	2	2.66	T14P1.11	Cyclin
LOC127258228	1.17e-81	0.667184	0.575	0.386	3.24e-77	2	1.49	--	uncharacterized protein LOC111388838
LOC127262532	9.69e-81	0.678934	0.645	0.487	2.68e-76	2	1.324	--	uncharacterized protein LOC112031134
LOC127249837	1.68e-79	0.477386	0.362	0.172	4.66e-75	2	2.105	T7N9.10	hypothetical protein MIMGU_mgv1a025040mg, partial
LOC127247707	2.51e-78	0.736441	0.66	0.503	6.97e-74	2	1.312	SLN	hypothetical protein Saspl_029240
LOC127257161	9.43e-78	0.809986	0.523	0.346	2.61e-73	2	1.512	--	uncharacterized protein LOC110012291, partial
LOC127265092	7.95e-77	0.487826	0.294	0.127	2.2e-72	2	2.315	F13H10.16	PREDICTED: protein STRICTOSIDINE SYNTHASE-LIKE 2-like
LOC127249317	1.85e-76	0.723058	0.631	0.442	5.13e-72	2	1.428	UGT1	UDP-glucosyltransferase
LOC127252593	2.77e-75	0.756389	0.556	0.395	7.69e-71	2	1.408	--	uncharacterized protein LOC105173288
LOC127265902	1.1e-73	0.691588	0.609	0.436	3.05e-69	2	1.397	PPC	phosphoenolpyruvate carboxylase
LOC127265850	2.49e-73	0.497474	0.603	0.434	6.91e-69	2	1.389	MIE1.22	mitogen-activated protein kinase 19 isoform X2
LOC127239286	2.34e-72	0.0873626	0.701	0.515	6.5e-68	2	1.361	T1J8.1	Aquaporin (major intrinsic protein family)
LOC127262846	1.15e-71	0.507583	0.439	0.261	3.19e-67	2	1.682	F14G24.3	uncharacterized protein LOC105158196
LOC127252386	1.12e-70	0.527565	0.336	0.163	3.11e-66	2	2.061	K21L13.15	Transcription initiation factor TFIID, subunit BDF1
LOC127252113	8.59e-69	0.424626	0.278	0.118	2.38e-64	2	2.356	T25K17.80	ATP-dependent 6-phosphofructokinase 6
LOC127242612	2.09e-65	0.759198	0.501	0.33	5.8e-61	2	1.518	F28K19.29	ethylene-responsive transcription factor RAP2-13
LOC127255901	4.64e-65	0.761005	0.384	0.22	1.29e-60	2	1.745	--	ankyrin repeat-containing protein BDA1-like
LOC127241833	1.21e-64	0.62039	0.593	0.46	3.35e-60	2	1.289	UPTG	UDP-arabinopyranose mutase 3-like
LOC127247684	1.32e-64	0.590251	0.472	0.299	3.66e-60	2	1.579	SPAC10F6.03c	CTP synthase (UTP-ammonia lyase)
LOC127243447	3.28e-64	1.27865	0.487	0.335	9.1e-60	2	1.454	MGL6.25	60S ribosomal protein L19-3-like
LOC127264879	3.74e-64	0.519211	0.587	0.439	1.04e-59	2	1.337	F21M12.36	receptor-like protein kinase HAIKU2
LOC127253155	1.86e-63	0.558968	0.663	0.488	5.14e-59	2	1.359	T1F9.17	F-box protein At1g61340
LOC127249588	1.89e-60	0.563546	0.592	0.448	5.24e-56	2	1.321	F21P8.50	putative receptor-like protein kinase At4g00960
LOC127250731	2.12e-60	0.612916	0.473	0.309	5.88e-56	2	1.531	G10H	cytochrome P450 76C4-like
LOC127251613	3.04e-60	0.545963	0.327	0.172	8.43e-56	2	1.901	F7J8.250	RNA polymerase II C-terminal domain phosphatase-like 2 isoform X2
LOC127256015	6.78e-60	0.508062	0.33	0.174	1.88e-55	2	1.897	--	hypothetical protein MIMGU_mgv1a020357mg
LOC127265867	2.06e-59	0.46371	0.359	0.198	5.71e-55	2	1.813	F20D23.16	VQ motif-containing protein 1-like
LOC127263764	3.62e-59	0.544321	0.533	0.374	1e-54	2	1.425	--	--
LOC127239737	5.1e-59	0.453004	0.274	0.126	1.41e-54	2	2.175	At2g36640	hypothetical protein CDL12_16268
LOC127253922	2.15e-58	0.555113	0.487	0.331	5.95e-54	2	1.471	At2g27080	hypothetical protein Saspl_027202
LOC127243452	9.79e-58	0.422412	0.402	0.234	2.71e-53	2	1.718	MLN21.1	ethylene-responsive transcription factor RAP2-12-like isoform X1
LOC127249210	1.19e-57	0.593904	0.444	0.277	3.31e-53	2	1.603	UGT1	UDP-glucosyltransferase
LOC127261759	1.23e-56	0.400429	0.332	0.176	3.41e-52	2	1.886	--	hypothetical protein CDL12_01154
LOC127247983	3.86e-56	0.479607	0.655	0.504	1.07e-51	2	1.3	ERF-3	ethylene-responsive transcription factor 4-like
LOC127248771	5.4e-56	0.562469	0.646	0.509	1.5e-51	2	1.269	PT1	inorganic phosphate transporter 1-4-like
LOC127249341	1.8e-55	0.483565	0.617	0.483	4.99e-51	2	1.277	--	neutral/alkaline non-lysosomal ceramidase
LOC127241619	1.05e-54	0.349078	0.374	0.209	2.9e-50	2	1.789	F10K1.13	hypothetical protein Saspl_050234
LOC127245890	1.66e-54	0.38265	0.325	0.169	4.59e-50	2	1.923	MGI19.7	ultraviolet-B receptor UVR8 isoform X2
LOC127242493	2.53e-54	0.445114	0.419	0.26	7e-50	2	1.612	F10M10.90	UPF0496 protein 1-like isoform X1
LOC127251783	2.65e-54	0.486545	0.366	0.216	7.34e-50	2	1.694	MCK7.22	Serine/threonine protein kinase
LOC127240441	6.38e-54	0.268547	0.549	0.394	1.77e-49	2	1.393	--	14 kDa proline-rich protein DC2.15-like
LOC127262097	2.96e-53	0.445855	0.351	0.197	8.2e-49	2	1.782	AOG	abscisate beta-glucosyltransferase-like
LOC127257031	2.2e-51	0.467327	0.523	0.384	6.1e-47	2	1.362	F16N3.3	serpin-ZX-like
LOC127259776	2.83e-51	0.455992	0.437	0.281	7.85e-47	2	1.555	F22G5.31	serine/arginine-rich splicing factor SR45a
LOC127249355	2.98e-51	0.579098	0.381	0.233	8.26e-47	2	1.635	--	hypothetical protein CDL12_17256
LOC127266292	1.48e-50	0.485435	0.459	0.316	4.1e-46	2	1.453	MET	5-methyltetrahydropteroyltriglutamate--homocysteine methyltransferase
LOC127246819	1.68e-50	0.859015	0.614	0.482	4.65e-46	2	1.274	T19K4.170	chaperone protein dnaJ 11, chloroplastic
LOC127253266	4.97e-50	0.422063	0.422	0.265	1.38e-45	2	1.592	CYP71D10	premnaspirodiene oxygenase-like
LOC127264037	3.2e-49	0.839971	0.62	0.492	8.86e-45	2	1.26	--	--
LOC127256326	6.46e-49	0.472967	0.423	0.276	1.79e-44	2	1.533	ERF-2	ethylene-responsive transcription factor 1
LOC127246098	3.48e-47	0.385647	0.363	0.215	9.63e-43	2	1.688	F20M17.8	leucine-rich repeat receptor-like serine/threonine/tyrosine-protein kinase SOBIR1
LOC127241311	1.42e-46	0.509056	0.353	0.21	3.94e-42	2	1.681	T19L5.140	hypothetical protein CDL12_16101
LOC127262096	2.48e-45	0.461811	0.333	0.195	6.88e-41	2	1.708	GT7	scopoletin glucosyltransferase-like
LOC127264886	2.77e-45	0.504249	0.374	0.231	7.66e-41	2	1.619	--	hypothetical protein CDL12_06997
LOC127242524	4.78e-45	0.336981	0.381	0.233	1.33e-40	2	1.635	F25L23_260	hypothetical protein CDL12_23970
LOC127243108	7.73e-44	0.488428	0.541	0.424	2.14e-39	2	1.276	ARG13	hypothetical protein CDL12_01443
LOC127248017	9.88e-44	0.437962	0.496	0.372	2.74e-39	2	1.333	F27G19.60	hypothetical protein Saspl_050784
LOC127240422	2.39e-43	0.397159	0.261	0.135	6.61e-39	2	1.933	--	--
LOC127257437	2.39e-41	0.421603	0.386	0.257	6.61e-37	2	1.502	MPH15.10	Serine/threonine protein kinase
LOC127265811	2.81e-41	0.610335	0.571	0.443	7.78e-37	2	1.289	M4I22.90	hypothetical protein CDL12_25848
LOC127246694	3.84e-41	0.481521	0.356	0.22	1.06e-36	2	1.618	--	--
LOC127254571	4.03e-41	0.392099	0.602	0.479	1.12e-36	2	1.257	NIR1	ferredoxin--nitrite reductase, chloroplastic
LOC127246218	7.74e-41	0.50918	0.387	0.259	2.15e-36	2	1.494	dl3825w	probable helicase DDB_G0274399
LOC127245338	8.03e-40	0.343797	0.256	0.135	2.22e-35	2	1.896	F24J5.14	Arylacetamide deacetylase
LOC127241153	1.49e-39	0.382575	0.381	0.251	4.14e-35	2	1.518	--	hypothetical protein STAS_11429
LOC127254146	2.3e-39	0.811609	0.447	0.327	6.38e-35	2	1.367	T18A20.16	RING-H2 finger protein ATL3
LOC127247017	3.32e-39	0.252854	0.435	0.292	9.21e-35	2	1.49	GPB1	glyceraldehyde-3-phosphate dehydrogenase (NADP+) (phosphorylating)
LOC127241737	4.37e-39	0.384004	0.528	0.41	1.21e-34	2	1.288	F15H18.11	Serine/threonine protein kinase
LOC127243327	1.59e-38	0.408604	0.437	0.314	4.4e-34	2	1.392	MODA	NADP-dependent malic enzyme-like
LOC127243494	3.47e-38	0.454666	0.553	0.437	9.62e-34	2	1.265	Solyc08g005610.2.1	abscisic acid 8'-hydroxylase 1-like isoform X1
LOC127254310	4.91e-38	0.524315	0.357	0.231	1.36e-33	2	1.545	MQC12.15	putative translation initiation inhibitor UK114/IBM1
LOC127254846	3.89e-37	0.590424	0.448	0.342	1.08e-32	2	1.31	MRB17.8	putative RNA-binding protein (RRM superfamily)
LOC127240431	8.9e-37	0.475577	0.512	0.4	2.47e-32	2	1.28	dl4435w	phospholipase A1-Ibeta2, chloroplastic
LOC127246146	3.05e-36	0.389218	0.291	0.173	8.45e-32	2	1.682	CYP71A8	cytochrome P450 71A8-like
LOC127249834	3.6e-36	0.346591	0.411	0.279	9.97e-32	2	1.473	--	hypothetical protein Saspl_001031
LOC127259405	4.39e-36	0.354127	0.367	0.247	1.22e-31	2	1.486	HEX6	PREDICTED: hexose carrier protein HEX6-like
LOC127266083	4.58e-36	0.393985	0.483	0.374	1.27e-31	2	1.291	T7A14.14	tyrosine-protein phosphatase OCA1
LOC127240077	2.77e-35	0.366257	0.455	0.337	7.66e-31	2	1.35	T18A20.7	pectinesterase 1-like
LOC127248071	2.93e-35	0.311329	0.328	0.209	8.13e-31	2	1.569	F21C20.190	PREDICTED: reticuline oxidase-like protein
LOC127244323	4.02e-35	0.30192	0.29	0.169	1.12e-30	2	1.716	KAT1	3-ketoacyl-CoA thiolase 2, peroxisomal
LOC127254168	4.79e-35	0.254383	0.383	0.248	1.33e-30	2	1.544	--	hypothetical protein CDL12_27644
LOC127250637	8.42e-34	0.292683	0.313	0.194	2.33e-29	2	1.613	T1A4.50	Beta-amylase
LOC127246966	1.82e-33	0.355444	0.264	0.155	5.04e-29	2	1.703	MNI5.1	PREDICTED: amino acid permease 6-like
LOC127263210	4.87e-33	0.473715	0.469	0.355	1.35e-28	2	1.321	SPBC15D4.13c	uncharacterized protein LOC105157660 isoform X1
LOC127257796	6.02e-33	0.369742	0.319	0.205	1.67e-28	2	1.556	GAD	glutamate decarboxylase
LOC127262469	1.48e-32	0.572371	0.497	0.383	4.11e-28	2	1.298	OJ1136_D11.102	hydrophobic protein RCI2B-like
LOC127246505	4.03e-32	0.29307	0.464	0.338	1.12e-27	2	1.373	F22K20.14	carboxyvinyl-carboxyphosphonate phosphorylmutase, chloroplastic
LOC127266692	4.68e-32	0.359582	0.421	0.305	1.3e-27	2	1.38	F22G5.9	scarecrow-like protein 14
LOC127263208	1.68e-30	0.373978	0.341	0.231	4.65e-26	2	1.476	T9L24.32	mitogen-activated protein kinase kinase 9-like
LOC127241499	2.06e-30	0.384005	0.449	0.339	5.71e-26	2	1.324	K17E12.8	transcription factor GTE10
LOC127246490	1.66e-29	0.357596	0.315	0.21	4.61e-25	2	1.5	--	hypothetical protein CDL12_22252
LOC127262297	2.21e-29	0.316987	0.394	0.287	6.12e-25	2	1.373	UGT84A13	UDP-glucuronosyl and UDP-glucosyl transferase
LOC127248376	4.08e-29	0.437324	0.285	0.178	1.13e-24	2	1.601	T19P19.170	ethylene-responsive transcription factor RAP2-13
LOC127265769	7.69e-29	0.27243	0.278	0.171	2.13e-24	2	1.626	F16L2.10	protein root UVB sensitive 1, chloroplastic isoform X1
LOC127248462	9.08e-29	0.312645	0.423	0.315	2.52e-24	2	1.343	dl3810w	uncharacterized protein At4g15545-like isoform X1
LOC127263888	2.01e-28	0.216738	0.252	0.146	5.57e-24	2	1.726	At5g20820	hypothetical protein Saspl_016918
LOC127255022	4.13e-28	0.288497	0.259	0.155	1.14e-23	2	1.671	At3g21890	zinc finger protein CONSTANS-LIKE 1-like
LOC127254980	6.09e-28	0.205196	0.36	0.246	1.69e-23	2	1.463	PSBQ	UNVERIFIED: photosystem II subunit Q-2
LOC127265988	1.81e-27	0.303104	0.477	0.377	5.02e-23	2	1.265	OsJ_25618	thioredoxin-like 1-1, chloroplastic
LOC127244072	2.12e-27	0.283746	0.272	0.171	5.87e-23	2	1.591	F14P13.7	transcription initiation factor IIB-2-like
LOC127250264	3.29e-27	0.27834	0.415	0.307	9.13e-23	2	1.352	AKR1	perakine reductase
LOC127258884	8.89e-27	0.361764	0.304	0.197	2.46e-22	2	1.543	--	hypothetical protein CDL12_22825
LOC127264748	1.61e-26	0.437194	0.456	0.356	4.48e-22	2	1.281	--	Calcium/calmodulin-dependent protein kinase
LOC127253347	3.42e-26	0.595616	0.285	0.186	9.49e-22	2	1.532	MIK19.3	glucan endo-1,3-beta-glucosidase 13
LOC127247511	6.84e-26	0.278125	0.402	0.297	1.9e-21	2	1.354	K7L4.6	PREDICTED: probable protein phosphatase 2C 39
LOC127264955	7.49e-26	0.151247	0.309	0.198	2.08e-21	2	1.561	F17I23.220	UDP-glucuronate 4-epimerase 1
LOC127246514	8.69e-26	0.273551	0.258	0.162	2.41e-21	2	1.593	T20K18.130	auxilin-like protein 1
LOC127246655	1.66e-25	0.318342	0.321	0.22	4.59e-21	2	1.459	F5M15.17	4-coumarate--CoA ligase-like 5
LOC127247345	2.39e-25	0.272931	0.346	0.243	6.62e-21	2	1.424	dl4650c	scarecrow-like protein 13
LOC127254081	5.74e-25	0.239873	0.303	0.196	1.59e-20	2	1.546	T21E2_4	trifunctional UDP-glucose 4,6-dehydratase/UDP-4-keto-6-deoxy-D-glucose 3,5-epimerase/UDP-4-keto-L-rhamnose-reductase RHM1-like
LOC127264916	1.09e-24	0.349377	0.31	0.213	3.03e-20	2	1.455	F3P11	Cytidine deaminase
LOC127263862	1.04e-23	0.257667	0.254	0.163	2.89e-19	2	1.558	XA21	Serine/threonine protein kinase
LOC127256917	2.21e-23	0.236682	0.278	0.181	6.12e-19	2	1.536	OJ1570_H12.4-1	CDK9 kinase-activating protein cyclin T
LOC127243419	6.68e-23	0.185518	0.278	0.181	1.85e-18	2	1.536	GDCSP	glycine dehydrogenase (decarboxylating), mitochondrial
LOC127251266	8.19e-23	0.301148	0.402	0.307	2.27e-18	2	1.309	T32M21.10	NAC domain containing protein 2
LOC127241740	5.06e-22	0.299286	0.336	0.242	1.4e-17	2	1.388	Os12g0228800	PREDICTED: calmodulin-like protein 3
LOC127248817	9.49e-22	0.307052	0.275	0.187	2.63e-17	2	1.471	--	Armadillo
LOC127262547	1.17e-21	0.279647	0.275	0.188	3.23e-17	2	1.463	T16F16.26	putative PHD Zn-finger protein
LOC127262130	8.28e-21	0.205681	0.391	0.301	2.3e-16	2	1.299	OJ1781_H11.11	aspartic proteinase
LOC127261414	1.3e-20	0.263178	0.262	0.175	3.61e-16	2	1.497	--	hypothetical protein CDL12_20491
LOC127251967	1.39e-20	0.324187	0.366	0.279	3.85e-16	2	1.312	MMB12.27	hypothetical protein MIMGU_mgv1a024189mg, partial
LOC127252626	2.1e-20	0.255777	0.273	0.186	5.83e-16	2	1.468	UGT2	UDP-glucuronosyl and UDP-glucosyl transferase
LOC127265240	2.79e-20	0.241514	0.261	0.174	7.74e-16	2	1.5	T12P18.5	uncharacterized protein LOC105179443
LOC127244968	3.32e-20	0.256778	0.281	0.196	9.2e-16	2	1.434	--	uncharacterized protein LOC105171936
LOC127244298	3.59e-20	0.28753	0.284	0.2	9.95e-16	2	1.42	MXE10.6	hypothetical protein EJD97_022015
LOC127245860	1.03e-19	0.262415	0.328	0.243	2.84e-15	2	1.35	DCUP	uroporphyrinogen decarboxylase
LOC127261326	3.03e-19	0.233718	0.313	0.226	8.38e-15	2	1.385	T12M4.19	splicing factor, arginine/serine-rich 1/9
LOC127257969	8.31e-19	0.273089	0.307	0.22	2.3e-14	2	1.395	--	inositol-3-phosphate synthase
LOC127247546	1.02e-18	0.224954	0.264	0.183	2.84e-14	2	1.443	MFL8.12	Amine oxidase
LOC127262886	1.93e-18	0.298696	0.359	0.282	5.34e-14	2	1.273	--	uncharacterized protein LOC105164821 isoform X1
LOC127255458	2.81e-18	0.191506	0.383	0.291	7.78e-14	2	1.316	At4g34040	uncharacterized RING finger protein C4G3.12c-like
LOC127244859	6.75e-18	0.176903	0.308	0.222	1.87e-13	2	1.387	F24C7	phosphoglycolate phosphatase 1B, chloroplastic-like
LOC127263392	1.31e-17	0.253529	0.293	0.213	3.62e-13	2	1.376	--	hypothetical protein CDL12_23468
LOC127250002	2.85e-17	0.228793	0.269	0.191	7.9e-13	2	1.408	F15J5.20	ABC transporter B family member 9-like
LOC127257904	4.42e-17	0.182744	0.326	0.246	1.23e-12	2	1.325	MSH12.9	magnesium-chelatase subunit ChlH, chloroplastic
LOC127250611	1.21e-16	0.187885	0.252	0.174	3.34e-12	2	1.448	T12C24.23	F-box protein PP2-A12
LOC127251736	2.52e-16	0.207309	0.289	0.21	6.97e-12	2	1.376	DGD1	PREDICTED: digalactosyldiacylglycerol synthase 1, chloroplastic
LOC127242539	3.79e-16	0.307992	0.325	0.249	1.05e-11	2	1.305	SPBC2A9.03	uncharacterized WD repeat-containing protein C2A9.03 isoform X2
LOC127241347	6.39e-16	0.213958	0.289	0.212	1.77e-11	2	1.363	HCT	shikimate O-hydroxycinnamoyltransferase
LOC127240121	7.7e-16	0.209334	0.351	0.271	2.14e-11	2	1.295	F5O11.14	[Protein-PII] uridylyltransferase
LOC127249652	1.89e-15	0.278993	0.33	0.254	5.24e-11	2	1.299	MLE2.16	hypothetical protein F511_37803
LOC127253619	2.54e-15	0.128556	0.293	0.21	7.04e-11	2	1.395	MJL12.21	serine/threonine-protein kinase OXI1
LOC127251562	3.4e-15	0.120335	0.262	0.188	9.43e-11	2	1.394	MHF15.19	2-Cys peroxiredoxin BAS1, chloroplastic-like
LOC127248346	5.95e-15	0.109991	0.373	0.291	1.65e-10	2	1.282	--	RecName: Full=Catalase
LOC127256289	8.13e-15	0.264887	0.315	0.248	2.25e-10	2	1.27	T6H20.180	pentatricopeptide repeat-containing protein At2g27610-like
LOC127251832	1.27e-13	0.287837	0.311	0.242	3.52e-09	2	1.285	F14J22.1	U-box domain-containing protein 26
LOC127246190	1.74e-13	0.190167	0.252	0.183	4.81e-09	2	1.377	F25A4.14	two-component response regulator ARR5
LOC127253171	1.92e-13	0.224046	0.307	0.233	5.32e-09	2	1.318	F3M18.8	glutaredoxin-C9
LOC127242677	2.99e-13	0.267994	0.293	0.226	8.3e-09	2	1.296	F14G6.9	PREDICTED: 3-hydroxy-3-methylglutaryl-coenzyme A reductase 1
LOC127254014	6.62e-13	0.206356	0.266	0.2	1.84e-08	2	1.33	MSJ11.21	protein LURP-one-related 5-like
LOC127259719	9.35e-13	0.257306	0.322	0.256	2.59e-08	2	1.258	--	hypothetical protein CDL12_13651
LOC127249028	3.16e-12	0.330119	0.297	0.233	8.76e-08	2	1.275	T12C14.120	bZIP transcription factor 53-like
LOC127260530	2.73e-11	0.0709718	0.291	0.225	7.56e-07	2	1.293	LHY	protein LHY-like
LOC127249539	3.96e-11	0.256942	0.283	0.218	1.1e-06	2	1.298	F14J16.18	PREDICTED: serine acetyltransferase 3, mitochondrial-like
LOC127249814	8.18e-11	0.189393	0.279	0.219	2.27e-06	2	1.274	K9L2.3	putative E3 ubiquitin-protein ligase RING1a isoform X1
LOC127241444	8.46e-11	0.22594	0.284	0.226	2.34e-06	2	1.257	F4P9.27	LOW QUALITY PROTEIN: zinc finger protein CONSTANS-LIKE 14
LOC127262022	2.45e-10	0.207983	0.279	0.22	6.8e-06	2	1.268	F14G9.17	hypothetical protein CDL12_27859
LOC127252187	2.55e-10	0.230671	0.264	0.207	7.08e-06	2	1.275	--	uncharacterized protein LOC105170524
LOC127250497	9.22e-10	0.152491	0.263	0.205	2.55e-05	2	1.283	F6N15.11	phytochrome-interacting factor 3
LOC127245934	4.86e-09	0.167649	0.252	0.196	0.000134653	2	1.286	Os03g0356414	Zn finger protein
LOC127242637	1.06e-08	0.123661	0.256	0.203	0.00029257	2	1.261	T20M3.12	chitinase-like protein 1
LOC127262300	0	2.05296	0.876	0.523	0	3	1.675	DIN1	PREDICTED: thiosulfate sulfurtransferase 16, chloroplastic-like
LOC127247865	1.34e-298	1.23809	0.793	0.379	3.71e-294	3	2.092	TSJT1	stem-specific protein TSJT1
LOC127241485	7.88e-233	1.04537	0.556	0.19	2.18e-228	3	2.926	T31B5.150	hypothetical protein CDL12_01620
LOC127246857	3.57e-211	1.00137	0.709	0.344	9.9e-207	3	2.061	T27I1.9	branched-chain-amino-acid aminotransferase 2, chloroplastic
LOC127251685	7.28e-208	0.94772	0.787	0.43	2.02e-203	3	1.83	F18L15.160	UDP-glucuronic acid decarboxylase 6
LOC127247651	1.28e-206	0.88383	0.72	0.356	3.56e-202	3	2.022	--	hypothetical protein CDL12_20887
LOC127263143	3.59e-195	0.839452	0.822	0.494	9.96e-191	3	1.664	F23A5.28	chaperone protein dnaJ 8, chloroplastic-like isoform X1
LOC127245452	3.49e-193	0.972944	0.502	0.172	9.67e-189	3	2.919	F18O22_70	TLC domain-containing protein At5g14285
LOC127251113	1.6e-190	0.848302	0.81	0.47	4.43e-186	3	1.723	Niben101Scf03191g04002	Aspartyl protease
LOC127251820	4.49e-181	0.688206	0.806	0.471	1.24e-176	3	1.711	F14G24.3	caffeoylshikimate esterase-like
LOC127264534	2.69e-178	0.989535	0.72	0.39	7.45e-174	3	1.846	--	hypothetical protein CDL12_12112
LOC127256478	8.99e-176	0.68739	0.611	0.27	2.49e-171	3	2.263	T26J14.11	Flavonol reductase/cinnamoyl-CoA reductase
LOC127251791	8.61e-174	0.962989	0.747	0.419	2.39e-169	3	1.783	F2H17.8	uridine nucleosidase 1-like
LOC127254951	2.23e-145	0.634216	0.779	0.461	6.19e-141	3	1.69	--	U3 small nucleolar RNA-associated protein like
LOC127254611	1.87e-144	0.781213	0.707	0.386	5.19e-140	3	1.832	--	PREDICTED: uncharacterized protein LOC105976094
LOC127260078	8.32e-142	0.708543	0.808	0.498	2.31e-137	3	1.622	F2N1.40	myb proto-oncogene protein, plant
LOC127257797	2.68e-136	0.639425	0.529	0.235	7.43e-132	3	2.251	F3A4.20	hypothetical protein CDL12_09917
LOC127264241	3.51e-132	0.607212	0.771	0.481	9.72e-128	3	1.603	F8F6.10	triacylglycerol lipase SDP1
LOC127243603	3.78e-132	0.663901	0.576	0.276	1.05e-127	3	2.087	F13K23.3	UDP-glucose 4-epimerase
LOC127251918	2.11e-126	0.639656	0.72	0.433	5.86e-122	3	1.663	F16M14.20	Glutaredoxin-related protein
LOC127247982	5.29e-124	0.448315	0.472	0.19	1.47e-119	3	2.484	MNJ7.15	tonoplast dicarboxylate transporter
LOC127249028	3.54e-119	0.582383	0.471	0.194	9.81e-115	3	2.428	T12C14.120	bZIP transcription factor 53-like
LOC127264780	4.57e-119	0.502923	0.665	0.367	1.27e-114	3	1.812	F4I10.80	Lysine-ketoglutarate reductase/saccharopine dehydrogenase
LOC127247952	6.76e-116	0.52868	0.631	0.332	1.87e-111	3	1.901	--	uncharacterized protein LOC105175543
LOC127246725	4.96e-111	0.549675	0.458	0.198	1.38e-106	3	2.313	--	PREDICTED: uncharacterized protein LOC105974253
LOC127261021	2.71e-108	0.537276	0.733	0.456	7.52e-104	3	1.607	T1N6.24	hypothetical protein Saspl_001658
LOC127246399	4.28e-108	0.487671	0.323	0.108	1.19e-103	3	2.991	T28I19.4	hypothetical protein CQW23_10671
LOC127250426	9.1e-104	0.441784	0.545	0.274	2.52e-99	3	1.989	T14C9_170	hypothetical protein EE612_001214, partial
LOC127256862	1.47e-99	0.480701	0.44	0.193	4.07e-95	3	2.28	F24J8.4	2-oxoisovalerate dehydrogenase subunit alpha 1, mitochondrial isoform X1
LOC127260505	9.32e-99	0.50066	0.505	0.245	2.58e-94	3	2.061	F2J7.3	AP2/ERF and B3 domain-containing transcription factor RAV1-like
LOC127247959	6.24e-97	0.523254	0.617	0.337	1.73e-92	3	1.831	F15D2.34	LOW QUALITY PROTEIN: U-box domain-containing protein 17-like
LOC127266693	8.89e-96	0.472161	0.49	0.239	2.46e-91	3	2.05	T14P1.12	protein transport protein Sec61 subunit beta
LOC127247794	3.2e-91	0.486382	0.691	0.432	8.87e-87	3	1.6	--	PLAC8 family protein
LOC127248345	5.77e-91	0.445928	0.657	0.388	1.6e-86	3	1.693	T6B20.5/T6B20.4	putative hormone receptor interactor
LOC127251827	7.76e-90	0.357348	0.613	0.338	2.15e-85	3	1.814	--	uncharacterized protein LOC105166406
LOC127265590	6.32e-86	0.454787	0.621	0.359	1.75e-81	3	1.73	CjBAp12	PREDICTED: EG45-like domain containing protein isoform X1
LOC127249192	5.56e-83	0.416527	0.28	0.101	1.54e-78	3	2.772	F3E22.1	lipoamide acyltransferase component of branched-chain alpha-keto acid dehydrogenase complex, mitochondrial
LOC127243113	2.73e-82	0.33073	0.351	0.144	7.57e-78	3	2.438	--	hypothetical protein CDL12_21654
LOC127262497	1.06e-81	0.33845	0.419	0.198	2.94e-77	3	2.116	F15N24.6	Aldehyde dehydrogenase
LOC127258710	8.1e-81	0.372844	0.438	0.211	2.25e-76	3	2.076	--	uncharacterized protein LOC105162997
LOC127248796	1.12e-80	0.371521	0.578	0.328	3.1e-76	3	1.762	T5E8_100	Branched chain alpha-keto acid dehydrogenase complex, alpha subunit
LOC127263481	9.49e-77	0.319177	0.437	0.208	2.63e-72	3	2.101	--	hypothetical protein CDL12_09960
LOC127262299	8.76e-76	0.330497	0.253	0.087	2.43e-71	3	2.908	K19E20.2	pentatricopeptide repeat-containing protein At5g66520-like isoform X1
LOC127265903	1.8e-75	1.05318	0.321	0.14	5e-71	3	2.293	--	Isocitrate lyase
LOC127256749	3.05e-75	0.356261	0.472	0.245	8.45e-71	3	1.927	F8F6.10	triacylglycerol lipase SDP1
LOC127248640	1.72e-74	0.353525	0.479	0.252	4.76e-70	3	1.901	OsJ_10106	LOW QUALITY PROTEIN: uncharacterized protein LOC105177780
LOC127248078	4.7e-73	0.308429	0.372	0.168	1.3e-68	3	2.214	K19P17.14	Tyrosine aminotransferase
LOC127256145	8.66e-72	0.325252	0.529	0.29	2.4e-67	3	1.824	MOP10.14	PREDICTED: leucoanthocyanidin dioxygenase-like
LOC127244042	6.25e-70	0.427037	0.548	0.324	1.73e-65	3	1.691	--	uncharacterized protein LOC105165298
LOC127247478	3.89e-69	0.320904	0.604	0.367	1.08e-64	3	1.646	F3O9.15	inosine-5'-monophosphate dehydrogenase
LOC127263874	1.21e-68	0.496107	0.403	0.2	3.37e-64	3	2.015	T14N5.7	sugar transport protein 14
LOC127243230	8.71e-68	0.434678	0.354	0.164	2.41e-63	3	2.159	--	uncharacterized protein LOC105164207
LOC127258015	1.58e-67	0.346684	0.582	0.35	4.37e-63	3	1.663	K9I9.4	CREB binding protein/P300
LOC127264682	2.57e-67	0.375461	0.571	0.339	7.11e-63	3	1.684	MGD8.2	hypothetical protein CDL12_04030
LOC127251310	2.93e-67	0.30523	0.394	0.19	8.11e-63	3	2.074	F17K4.50	hypothetical protein CDL12_05491
LOC127247590	1.55e-65	0.413225	0.531	0.314	4.3e-61	3	1.691	MJK13.17	NAC transcription factor 56-like
LOC127266002	4.83e-65	0.271064	0.401	0.198	1.34e-60	3	2.025	--	PREDICTED: 4-hydroxyphenylpyruvate dioxygenase
LOC127264130	4.85e-65	0.326335	0.44	0.232	1.34e-60	3	1.897	T6J22.16	probable sodium-coupled neutral amino acid transporter 6
LOC127259657	2.36e-61	0.318507	0.475	0.264	6.53e-57	3	1.799	F24B9.11	N-(5'-phosphoribosyl)anthranilate isomerase 1, chloroplastic isoform X1
LOC127263809	3.31e-61	0.289813	0.405	0.21	9.19e-57	3	1.929	F2I9.11	Peroxisomal phytanoyl-CoA hydroxylase
LOC127251559	7.65e-61	0.305765	0.563	0.335	2.12e-56	3	1.681	F15M7.11	hypothetical protein MIMGU_mgv1a003632mg
LOC127254211	2.23e-60	0.32002	0.571	0.344	6.19e-56	3	1.66	F17I5.220	methylcrotonoyl-CoA carboxylase beta chain, mitochondrial
LOC127264076	3.59e-60	0.318959	0.544	0.32	9.95e-56	3	1.7	F14G9.24	probable LRR receptor-like serine/threonine-protein kinase At1g56140 isoform X2
LOC127247712	5.78e-60	0.361256	0.545	0.331	1.6e-55	3	1.647	F14N22.16	hypothetical protein CDL12_21069
LOC127241688	6.51e-60	0.349393	0.382	0.193	1.8e-55	3	1.979	F22O13.11	probable low-specificity L-threonine aldolase 1
LOC127247738	3.75e-59	0.382895	0.387	0.2	1.04e-54	3	1.935	MYB3	hypothetical protein CDL12_13620
LOC127250509	4.1e-59	0.354768	0.523	0.307	1.14e-54	3	1.704	--	protein P21
LOC127253776	1.2e-58	0.404253	0.319	0.149	3.33e-54	3	2.141	--	PREDICTED: indole-3-acetic acid-induced protein ARG7-like
LOC127245168	1.62e-58	0.275697	0.324	0.15	4.48e-54	3	2.16	HCF106	hypothetical protein CDL12_07030
LOC127266136	2.69e-58	0.266417	0.335	0.159	7.47e-54	3	2.107	MJP23.6	homogentisate 1,2-dioxygenase
LOC127243656	5.83e-58	0.271346	0.388	0.198	1.62e-53	3	1.96	T459_00403	hypothetical protein CDL12_25289
LOC127259162	4.02e-57	0.296021	0.494	0.287	1.11e-52	3	1.721	--	uncharacterized protein LOC105163776
LOC127244146	8.06e-57	0.25092	0.383	0.195	2.23e-52	3	1.964	--	PREDICTED: uncharacterized protein LOC105954079
LOC127249498	6.09e-56	0.171433	0.425	0.237	1.69e-51	3	1.793	F20N2.12	probable galactinol--sucrose galactosyltransferase 1
LOC127261160	3.98e-55	0.319212	0.365	0.185	1.1e-50	3	1.973	F12P19.3	dirigent protein 22-like
LOC127254339	9.2e-55	0.386729	0.455	0.259	2.55e-50	3	1.757	OsJ_000797	CBL-interacting serine/threonine-protein kinase 20
LOC127251143	3.23e-53	0.297546	0.368	0.192	8.94e-49	3	1.917	T1J8.15	UDP-glycosyltransferase 86A1-like
LOC127264572	3.83e-53	0.295474	0.459	0.265	1.06e-48	3	1.732	MPH15.4	Thioredoxin
LOC127265408	8.76e-52	0.297965	0.557	0.349	2.43e-47	3	1.596	--	uncharacterized protein LOC105164851
LOC127253930	1.21e-51	0.276063	0.465	0.27	3.36e-47	3	1.722	--	E3 ubiquitin-protein ligase RNF170-like
LOC127246965	1.82e-51	0.21649	0.324	0.159	5.05e-47	3	2.038	MNI5.3	xylulose kinase isoform X1
LOC127266107	3.88e-51	0.216177	0.348	0.175	1.08e-46	3	1.989	MAH20.12	WD repeat-containing protein 26-like isoform X1
LOC127242950	3.99e-49	0.241201	0.317	0.158	1.1e-44	3	2.006	F16M2.100	Homocysteine S-methyltransferase
LOC127252537	4.37e-49	0.215882	0.335	0.167	1.21e-44	3	2.006	F20M13.30	serine/threonine-protein kinase STY46
LOC127252389	8.3e-49	0.236491	0.349	0.181	2.3e-44	3	1.928	FBP	fructose-1,6-bisphosphatase, chloroplastic
LOC127254275	1.11e-48	0.226365	0.389	0.211	3.07e-44	3	1.844	--	probable glutathione S-transferase
LOC127246380	5.37e-48	0.233448	0.45	0.259	1.49e-43	3	1.737	F22L4.17	uncharacterized protein At1g01500
LOC127258847	3.77e-47	0.211724	0.331	0.168	1.05e-42	3	1.97	F28A23.140	Ubiquitin--protein ligase
LOC127241089	6.58e-47	0.187546	0.414	0.228	1.82e-42	3	1.816	T4P13.22	SNF1-related protein kinase catalytic subunit alpha KIN10 isoform X2
LOC127256355	1.18e-46	0.268591	0.445	0.262	3.28e-42	3	1.698	MSG15.7	sorbitol dehydrogenase
LOC127252075	1.3e-46	0.252469	0.258	0.12	3.61e-42	3	2.15	F9C22.1	hypothetical protein CDL12_10689
LOC127265394	2.04e-46	0.217338	0.32	0.161	5.65e-42	3	1.988	MLN1.17	phospholipid-transporting ATPase 2 isoform X2
LOC127253990	3.54e-46	0.214802	0.428	0.243	9.8e-42	3	1.761	T16L1.120	PREDICTED: protein EXECUTER 1, chloroplastic
LOC127248488	1.23e-45	0.217177	0.482	0.287	3.41e-41	3	1.679	--	PREDICTED: uncharacterized protein LOC105973406
LOC127264884	1.54e-45	0.217773	0.41	0.233	4.26e-41	3	1.76	--	Ypt/Rab-specific GTPase-activating protein GYP6
LOC127263328	8.69e-45	0.276484	0.515	0.324	2.41e-40	3	1.59	--	uncharacterized protein LOC105162899
LOC127247634	8.98e-45	0.217132	0.409	0.234	2.49e-40	3	1.748	F27M3.22	Sinapine esterase
LOC127265270	1.03e-44	0.249007	0.463	0.274	2.84e-40	3	1.69	T3F24.2	Serine/threonine protein phosphatase
LOC127245365	2.34e-44	0.185534	0.284	0.136	6.49e-40	3	2.088	5MAT1	hypothetical protein Saspl_025207
LOC127255964	2.38e-44	0.308171	0.502	0.314	6.59e-40	3	1.599	F4D11.150	potassium channel KAT3
LOC127259411	1.7e-43	0.2682	0.466	0.285	4.72e-39	3	1.635	T6A9_9	calcium binding protein
LOC127264022	1.77e-43	0.229612	0.395	0.226	4.91e-39	3	1.748	--	protein GDAP2 homolog
LOC127241670	2.1e-43	0.197629	0.38	0.206	5.82e-39	3	1.845	F3H9.12	PREDICTED: purine permease 3-like, partial
LOC127260547	2.21e-43	0.285227	0.317	0.165	6.13e-39	3	1.921	--	hypothetical protein CDL12_20147
LOC127244309	1.89e-42	0.224078	0.327	0.173	5.24e-38	3	1.89	F20D22.11	Multidrug resistance-associated protein/mitoxantrone resistance protein, ABC superfamily
LOC127265431	1.91e-42	0.17996	0.262	0.124	5.29e-38	3	2.113	SPAC4H3.04c	putative dioxygenase
LOC127265589	2.26e-42	0.182146	0.27	0.132	6.27e-38	3	2.045	--	uncharacterized protein LOC105164825
LOC127246774	4.79e-42	0.226179	0.456	0.276	1.33e-37	3	1.652	T9J22.21	uroporphyrinogen-III synthase, chloroplastic
LOC127246486	7.05e-42	0.189512	0.315	0.165	1.95e-37	3	1.909	F2D10.27	Ubiquitin--protein ligase
LOC127242941	1.34e-41	0.184144	0.414	0.238	3.71e-37	3	1.739	F15K9.1	autophagy-related protein 18g
LOC127241870	2.83e-41	0.212938	0.468	0.285	7.84e-37	3	1.642	Os03g0326500	Thioredoxin
LOC127265337	2.87e-41	0.214058	0.414	0.239	7.94e-37	3	1.732	DAD2	probable strigolactone esterase DAD2
LOC127245859	3.43e-41	0.177493	0.299	0.15	9.51e-37	3	1.993	OJ1409_C08.14-1	CBL-interacting protein kinase 18-like
LOC127260905	3.55e-41	0.237331	0.503	0.316	9.83e-37	3	1.592	POTLX-3	probable linoleate 9S-lipoxygenase 5
LOC127245634	5.03e-41	0.239537	0.332	0.18	1.4e-36	3	1.844	OSJNBa0040D23.1	protein DMR6-LIKE OXYGENASE 2 isoform X1
LOC127263080	6.98e-41	0.310776	0.272	0.137	1.94e-36	3	1.985	--	hypothetical protein CDL12_20113
LOC127255510	1.28e-40	0.199578	0.531	0.334	3.55e-36	3	1.59	MYC6.2	transcription factor EGL1 isoform X1
LOC127246985	1.53e-40	0.281217	0.458	0.287	4.24e-36	3	1.596	--	Ferredoxin:thioredoxin reductase
LOC127249557	1.83e-40	0.206895	0.44	0.262	5.08e-36	3	1.679	T7A14.14	Protein-tyrosine-phosphatase
LOC127259753	4.3e-40	0.180109	0.292	0.149	1.19e-35	3	1.96	F4H5.8	probable LRR receptor-like serine/threonine-protein kinase At1g06840 isoform X1
LOC127241540	5.89e-40	0.215882	0.321	0.173	1.63e-35	3	1.855	--	uncharacterized protein LOC105179697
LOC127256505	7.42e-40	0.231159	0.415	0.247	2.06e-35	3	1.68	--	PREDICTED: uncharacterized protein LOC105972990 isoform X2
LOC127257631	1.59e-39	0.204995	0.469	0.292	4.42e-35	3	1.606	--	uncharacterized protein LOC113739015
LOC127259360	2.21e-38	0.178598	0.34	0.187	6.11e-34	3	1.818	--	Hydroxyacyl-CoA dehydrogenase/enoyl-CoA hydratase
LOC127240583	5.36e-38	0.271919	0.329	0.181	1.49e-33	3	1.818	P0485A07.2	protein PHOSPHATE STARVATION RESPONSE 1-like isoform X2
LOC127243532	6.8e-38	0.218239	0.45	0.28	1.89e-33	3	1.607	F25E4.190	uncharacterized protein LOC105157860
LOC127265943	1.24e-37	0.18956	0.385	0.221	3.44e-33	3	1.742	N1937	DNA-directed RNA polymerases I and III subunit RPAC2
LOC127250288	2.12e-37	0.206543	0.392	0.232	5.88e-33	3	1.69	F5M6.7	extra-large guanine nucleotide-binding protein 3
LOC127250972	4.36e-37	0.235988	0.364	0.211	1.21e-32	3	1.725	--	macrophage migration inhibitory factor homolog
LOC127258168	8.38e-37	0.194983	0.309	0.167	2.32e-32	3	1.85	CYP82A3	cytochrome P450 CYP82D47-like
LOC127256502	1.78e-36	0.228017	0.411	0.246	4.92e-32	3	1.671	MJJ3.9	Cytochrome P450 CYP4/CYP19/CYP26 subfamily
LOC127262779	1.91e-36	0.248012	0.438	0.272	5.29e-32	3	1.61	MLE2.16	heavy metal-associated isoprenylated plant protein 3-like
LOC127245641	2.44e-36	0.220485	0.39	0.233	6.75e-32	3	1.674	F13K9.8	sphingosine-1-phosphate lyase isoform X1
LOC127260743	2.54e-35	0.217611	0.369	0.217	7.04e-31	3	1.7	K19M13.8	sphingoid long-chain bases kinase 1
LOC127264182	7.76e-35	0.304334	0.295	0.165	2.15e-30	3	1.788	F1N19.10	hypothetical protein CDL12_01418
LOC127257647	1.3e-34	0.181119	0.346	0.199	3.61e-30	3	1.739	--	hypothetical protein CDL12_30278
LOC127262931	1.62e-34	0.225773	0.369	0.218	4.5e-30	3	1.693	--	uncharacterized protein LOC105157814
LOC127257158	3.08e-34	0.138459	0.31	0.169	8.54e-30	3	1.834	T9J22.18	nucleobase-ascorbate transporter 3
LOC127248321	4.09e-34	0.204262	0.371	0.222	1.13e-29	3	1.671	F14G6.16	hypothetical protein MIMGU_mgv1a014758mg
LOC127243455	5.07e-34	0.210775	0.366	0.216	1.41e-29	3	1.694	--	protein IQ-DOMAIN 31-like
LOC127257299	1.12e-33	0.204189	0.307	0.172	3.09e-29	3	1.785	F10A5.24	hypothetical protein CDL12_22496
LOC127245291	1.72e-33	0.167333	0.375	0.223	4.76e-29	3	1.682	--	PREDICTED: uncharacterized protein LOC105967570
LOC127262004	3.33e-33	0.145139	0.255	0.131	9.24e-29	3	1.947	--	uncharacterized protein LOC105169064
LOC127246553	6e-33	0.222156	0.331	0.192	1.66e-28	3	1.724	F16N3.22	type IV inositol polyphosphate 5-phosphatase 11 isoform X1
LOC127258921	6.69e-33	0.156418	0.297	0.162	1.85e-28	3	1.833	F16M2.190	uncharacterized protein LOC105163310 isoform X1
LOC127262983	1.51e-32	0.177808	0.361	0.216	4.18e-28	3	1.671	MWD22.23	DEAD-box ATP-dependent RNA helicase 35
LOC127263472	1.99e-32	0.194816	0.304	0.17	5.51e-28	3	1.788	T3A4.6	hypothetical protein CDL12_23320
LOC127260541	3.97e-32	0.150059	0.262	0.138	1.1e-27	3	1.899	F5I10.24	RNA polymerase II transcription mediator
LOC127252426	6.67e-32	0.172377	0.299	0.166	1.85e-27	3	1.801	F6N15.21	VAMP-associated protein involved in inositol metabolism
LOC127254340	7.85e-32	0.189629	0.358	0.213	2.18e-27	3	1.681	F28A21.100	hypothetical protein F511_35034
LOC127252197	9.16e-32	0.165798	0.29	0.16	2.54e-27	3	1.812	F12E4.10	ethylene-insensitive protein 2
LOC127246865	2.11e-31	0.142781	0.376	0.225	5.84e-27	3	1.671	MBD2.6	Protein involved in plasmid maintenance/nuclear protein involved in lipid metabolism
LOC127261335	2.9e-31	0.180168	0.365	0.222	8.04e-27	3	1.644	--	uncharacterized protein LOC113753208
LOC127261958	6.61e-31	0.152175	0.302	0.17	1.83e-26	3	1.776	YPL249C	Rab6 GTPase activator GAPCenA
LOC127243341	9.1e-31	0.147071	0.309	0.177	2.52e-26	3	1.746	T28I24.12	hypothetical protein CDL12_03422
LOC127251257	4e-30	0.198059	0.325	0.193	1.11e-25	3	1.684	--	--
LOC127263824	4.58e-30	0.183636	0.353	0.213	1.27e-25	3	1.657	--	hypothetical protein F511_02458
LOC127253509	5.01e-30	0.16389	0.343	0.206	1.39e-25	3	1.665	At2g23970	gamma-glutamyl peptidase 5
LOC127242901	7.16e-30	0.175718	0.377	0.231	1.98e-25	3	1.632	F3F24.100	protein PHOSPHATE STARVATION RESPONSE 1 isoform X2
LOC127248423	8.36e-30	0.129292	0.253	0.134	2.32e-25	3	1.888	AP22.3	transcription factor BEE 2
LOC127247473	1.74e-29	0.13825	0.334	0.199	4.83e-25	3	1.678	MCA23.7	hypothetical protein F511_34748
LOC127245245	3.72e-29	0.131462	0.382	0.231	1.03e-24	3	1.654	T13D8.4	Trehalose-6-phosphate synthase component TPS1
LOC127244009	1.04e-28	0.168713	0.329	0.198	2.87e-24	3	1.662	F23H24.3	hypothetical protein CDL12_22452
LOC127249566	1.24e-28	0.133309	0.372	0.229	3.45e-24	3	1.624	YFR024C	hypothetical protein CDL12_05872
LOC127241332	5.78e-28	0.140445	0.377	0.235	1.6e-23	3	1.604	UMAG_12080	protein PNS1
LOC127241534	1.39e-27	0.134684	0.349	0.215	3.86e-23	3	1.623	F28P10.180	GTPase Rab5/YPT51
LOC127263208	1.61e-27	0.140628	0.374	0.228	4.48e-23	3	1.64	T9L24.32	mitogen-activated protein kinase kinase 9-like
LOC127242359	3.72e-27	0.167341	0.333	0.204	1.03e-22	3	1.632	RCOM_0530710	PREDICTED: glycosyltransferase family 92 protein RCOM_0530710
LOC127258303	4.38e-27	0.149019	0.337	0.207	1.21e-22	3	1.628	SPBC839.14c	protein-lysine N-methyltransferase Mettl10 isoform X2
LOC127250285	7.91e-27	0.136847	0.355	0.218	2.19e-22	3	1.628	--	pentatricopeptide repeat-containing protein At4g21300-like
LOC127244298	3.03e-26	0.0953715	0.327	0.194	8.4e-22	3	1.686	MXE10.6	hypothetical protein EJD97_022015
LOC127244324	3.43e-26	0.148051	0.292	0.173	9.51e-22	3	1.688	OsJ_25221	hypothetical protein CDL12_02776
LOC127249075	3.87e-26	0.143071	0.302	0.179	1.07e-21	3	1.687	--	lipase-like isoform X1
LOC127258639	6.27e-26	0.123632	0.262	0.149	1.74e-21	3	1.758	T5J17.140	haloacid dehalogenase-like hydrolase domain-containing protein At4g39970
LOC127251677	1.04e-25	0.116913	0.284	0.164	2.89e-21	3	1.732	F11F19.15	BEL1-like homeodomain protein 1
LOC127255384	1.07e-25	0.124928	0.283	0.166	2.95e-21	3	1.705	At4g00335	probable E3 ubiquitin-protein ligase RHB1A
LOC127264235	1.91e-25	0.108286	0.286	0.166	5.29e-21	3	1.723	--	uncharacterized protein LOC105161428
LOC127262242	2.38e-25	0.173365	0.334	0.206	6.59e-21	3	1.621	CYP71D9	premnaspirodiene oxygenase-like
LOC127255684	6.23e-25	0.144792	0.28	0.166	1.73e-20	3	1.687	MAF19.22	hypothetical protein BC332_31345
LOC127241946	7.58e-25	0.128252	0.264	0.152	2.1e-20	3	1.737	--	uncharacterized protein LOC105159829
LOC127261254	1.36e-24	0.13586	0.298	0.181	3.77e-20	3	1.646	TOM3	hypothetical protein CDL12_04511
LOC127261042	1.93e-24	0.167152	0.296	0.179	5.36e-20	3	1.654	--	vestitone reductase isoform X1
LOC127258429	2.01e-24	0.194414	0.304	0.188	5.56e-20	3	1.617	--	calcium-binding protein CML
LOC127256181	7.07e-24	0.115052	0.258	0.148	1.96e-19	3	1.743	SOVF_177810	ribosome-binding factor PSRP1, chloroplastic
LOC127260338	1.02e-23	0.110645	0.268	0.158	2.83e-19	3	1.696	YDR049W	Ankyrin repeat protein
LOC127252861	1.43e-23	0.14389	0.313	0.196	3.95e-19	3	1.597	RPL2	uncharacterized protein LOC110012334
LOC127252333	3.84e-23	0.153506	0.281	0.169	1.07e-18	3	1.663	F16L2_170	hypothetical protein CDL12_01525
LOC127257661	5.71e-23	0.0923958	0.28	0.166	1.58e-18	3	1.687	F12G12.11	calcium-binding mitochondrial carrier protein SCaMC-1
LOC127242989	2.9e-22	0.161096	0.286	0.177	8.04e-18	3	1.616	EAP	PREDICTED: antifungal protein ginkbilobin-2-like
LOC127262835	6.08e-22	0.155628	0.267	0.16	1.69e-17	3	1.669	K22G18.1	Integrase-type DNA-binding superfamily protein
LOC127266058	2.31e-21	0.118087	0.301	0.189	6.4e-17	3	1.593	--	uncharacterized protein LOC105168786
LOC127245327	2.81e-21	0.13824	0.284	0.176	7.79e-17	3	1.614	F17L21.11	histidine kinase 3 isoform X1
LOC127253160	6.87e-21	0.112422	0.28	0.172	1.9e-16	3	1.628	RMA1H1	E3 ubiquitin-protein ligase RMA1H1-like
LOC127252904	1.01e-20	0.10255	0.257	0.155	2.8e-16	3	1.658	F14D16.14	uncharacterized protein LOC105171881 isoform X2
LOC127256180	1.06e-20	0.107522	0.281	0.173	2.94e-16	3	1.624	PAP2	Purple acid phosphatase
LOC127242617	1.41e-20	0.170125	0.286	0.179	3.91e-16	3	1.598	F5J6.17	PREDICTED: AT-rich interactive domain-containing protein 3
LOC127246699	5.45e-20	0.0195701	0.301	0.188	1.51e-15	3	1.601	F22K20.9	ACT domain-containing protein ACR3
LOC127261866	1.42e-19	0.119966	0.263	0.163	3.94e-15	3	1.613	T27E13.21	protein transport protein SEC13 homolog B
LOC127260524	2.66e-18	0.127951	0.252	0.158	7.38e-14	3	1.595	T16L24.150	hypothetical protein Saspl_021644
LOC127254135	4.9e-18	0.0855432	0.252	0.156	1.36e-13	3	1.615	F17M5.220	energy-coupling factor transport system ATP-binding protein
LOC127258838	1.05e-17	0.103057	0.26	0.163	2.92e-13	3	1.595	T12H1.10	receptor-like cytosolic serine/threonine-protein kinase RBK2
LOC127245947	0	2.70832	0.634	0.124	0	4	5.113	HSP22	heat shock 22 kDa protein, mitochondrial
LOC127254352	0	2.59069	0.749	0.209	0	4	3.584	HSP70	Molecular chaperones GRP78/BiP/KAR2, HSP70 superfamily
LOC127240275	8.83e-295	1.96808	0.621	0.125	2.45e-290	4	4.968	F1O17.2	chaperone protein ClpB1
LOC127243671	4.83e-289	2.37287	0.719	0.191	1.34e-284	4	3.764	--	hypothetical protein VITISV_023364
LOC127262988	5.53e-289	3.14352	0.815	0.307	1.53e-284	4	2.655	HSP70	PREDICTED: heat shock 70 kDa protein
LOC127245838	3.27e-286	2.93287	0.891	0.402	9.05e-282	4	2.216	HSP83A	heat shock protein 83
LOC127251085	1.25e-264	2.46372	0.84	0.365	3.47e-260	4	2.301	OsJ_033536	Armadillo/beta-catenin-like repeat-containing protein
LOC127240611	1.61e-261	2.08509	0.614	0.141	4.47e-257	4	4.355	CAB36	chlorophyll a/b-binding protein 1
LOC127248354	3.63e-253	1.55134	0.629	0.16	1.01e-248	4	3.931	ATPD	ATP synthase delta chain, chloroplastic-like
LOC127239408	1.06e-250	1.89731	0.616	0.152	2.95e-246	4	4.053	K15N18.12	FKBP-type peptidyl-prolyl cis-trans isomerase
LOC127249409	1.68e-250	1.73267	0.568	0.121	4.67e-246	4	4.694	T20G20.3	protein PROTON GRADIENT REGULATION 5, chloroplastic
LOC127253623	2.97e-244	1.76809	0.797	0.305	8.23e-240	4	2.613	--	conserved hypothetical protein
LOC127243055	8.78e-233	0.783898	0.29	0.025	2.43e-228	4	11.6	MWI23.20	heat stress transcription factor A-7a
LOC127261014	1.8e-225	1.51687	0.536	0.12	4.98e-221	4	4.467	T15D22.2	10 kDa chaperonin, mitochondrial
LOC127245103	2.19e-220	2.66856	0.57	0.148	6.06e-216	4	3.851	HS6871	HSP20 family protein
LOC127255371	4.3e-218	1.23487	0.459	0.085	1.19e-213	4	5.4	GCDH	glycine cleavage system H protein 3, mitochondrial-like
LOC127251352	8.63e-218	0.946083	0.299	0.03	2.39e-213	4	9.967	Caros003676	cytochrome P450 76A1-like
LOC127241403	4.92e-215	2.18269	0.61	0.174	1.36e-210	4	3.506	--	chlorophyll a-b binding protein, chloroplastic
LOC127259292	9.12e-197	2.3193	0.468	0.102	2.53e-192	4	4.588	TOM111	small heat shock protein, chloroplastic-like
LOC127247937	6.7e-193	1.67009	0.508	0.123	1.86e-188	4	4.13	LHBC1	chlorophyll a-b binding protein 13, chloroplastic
LOC127249943	7.07e-191	1.96483	0.562	0.159	1.96e-186	4	3.535	PSAF	Photosystem I
LOC127266683	1.19e-190	2.49068	0.727	0.307	3.3e-186	4	2.368	T27G7	photosystem I subunit PsaO
LOC127263491	7.09e-187	1.52831	0.625	0.21	1.96e-182	4	2.976	F17C15.140	heat stress transcription factor A-3-like
LOC127247911	6.77e-186	2.35272	0.547	0.159	1.88e-181	4	3.44	T4K22.2	PREDICTED: photosystem I reaction center subunit psaK, chloroplastic-like
LOC127245798	5.16e-184	2.04202	0.68	0.258	1.43e-179	4	2.636	HSP18.2	heat shock protein 1
LOC127240493	1.86e-182	2.09803	0.528	0.143	5.15e-178	4	3.692	F28O16.2	EF-hand domain pair
LOC127257954	3.37e-181	1.956	0.489	0.124	9.33e-177	4	3.944	PSBO	oxygen-evolving enhancer protein 1, chloroplastic
LOC127242936	5.45e-181	1.62857	0.48	0.116	1.51e-176	4	4.138	MAA21.11	bax inhibitor-1 family protein
LOC127242519	1.77e-178	0.904448	0.383	0.07	4.9e-174	4	5.471	F1P2.200	PREDICTED: uncharacterized protein LOC105974083
LOC127262623	3.62e-178	0.814751	0.332	0.05	1e-173	4	6.64	--	malate dehydrogenase, glyoxysomal-like
LOC127260145	8.82e-178	1.97639	0.689	0.287	2.44e-173	4	2.401	PSAL	photosystem I reaction center subunit XI
LOC127254955	3.23e-176	1.5834	0.67	0.253	8.95e-172	4	2.648	PSBP	oxygen-evolving enhancer protein 2-1, chloroplastic-like
LOC127253908	3.33e-176	1.45173	0.589	0.189	9.22e-172	4	3.116	K15N18.12	FKBP-type peptidyl-prolyl cis-trans isomerase
LOC127254487	6.6e-176	1.56374	0.71	0.297	1.83e-171	4	2.391	T20N10.30	multiprotein bridging factor 1
LOC127247017	1.42e-175	1.35597	0.702	0.288	3.95e-171	4	2.438	GPB1	glyceraldehyde-3-phosphate dehydrogenase (NADP+) (phosphorylating)
LOC127259760	3.82e-172	1.25763	0.719	0.301	1.06e-167	4	2.389	MAA21.11	BI1-like protein
LOC127263647	5.31e-172	1.67848	0.645	0.242	1.47e-167	4	2.665	ZIP	magnesium-protoporphyrin IX monomethyl ester oxidative cyclase
LOC127249630	6.98e-171	1.02064	0.338	0.054	1.94e-166	4	6.259	VIT_10s0116g00530	thiamine thiazole synthase 2, chloroplastic-like
LOC127246840	1.15e-170	2.3139	0.737	0.346	3.18e-166	4	2.13	F24G24.140	hypothetical protein CDL12_25920
LOC127258748	7.13e-169	2.12576	0.533	0.16	1.97e-164	4	3.331	T6B20.8	photosystem II reaction center W protein, chloroplastic
LOC127253100	2.27e-168	0.689748	0.293	0.04	6.29e-164	4	7.325	T21E18.8	hypothetical protein CDL12_15498
LOC127250353	3.52e-168	1.58867	0.338	0.056	9.74e-164	4	6.036	--	PREDICTED: 17.3 kDa class II heat shock protein-like
LOC127262172	1.64e-167	1.33822	0.658	0.255	4.56e-163	4	2.58	--	microsomal glutathione S-transferase 3
LOC127241991	8.73e-167	0.676448	0.309	0.046	2.42e-162	4	6.717	SOVF_070750	PREDICTED: uncharacterized protein LOC103960893
LOC127262061	1.24e-166	2.56193	0.539	0.164	3.43e-162	4	3.287	T7P1.9	ferredoxin-2, chloroplastic
LOC127264160	2.88e-166	1.77411	0.402	0.085	7.99e-162	4	4.729	--	hypothetical protein CDL12_26902
LOC127246652	1.03e-165	1.33601	0.312	0.048	2.85e-161	4	6.5	PSBS	photosystem II 22 kDa protein, chloroplastic
LOC127240433	6.6e-163	1.46229	0.35	0.063	1.83e-158	4	5.556	MSG15.7	dehydration-responsive element-binding protein 1D-like
LOC127258205	1.01e-159	1.93921	0.351	0.066	2.79e-155	4	5.318	MHJ24.2	Photosystem I reaction center subunit N, chloroplastic
LOC127245150	2.51e-158	1.98988	0.658	0.265	6.95e-154	4	2.483	HSP18.2	18.2 kDa class I heat shock protein
LOC127264110	1.35e-157	1.1882	0.275	0.038	3.73e-153	4	7.237	PSBY	photosystem II core complex proteins psbY, chloroplastic
LOC127242891	3.41e-157	1.98283	0.638	0.255	9.44e-153	4	2.502	PSAE-2	hypothetical protein CDL12_09607
LOC127251959	3.51e-154	1.67336	0.323	0.057	9.74e-150	4	5.667	F7A7_50	PREDICTED: chlorophyll a-b binding protein CP29.1, chloroplastic
LOC127250298	1.31e-153	1.12355	0.279	0.041	3.63e-149	4	6.805	PSBS	photosystem II 22 kDa protein, chloroplastic
LOC127262337	8.29e-152	1.32826	0.412	0.098	2.3e-147	4	4.204	petM	uncharacterized protein LOC105172858
LOC127252459	6.74e-150	1.44199	0.59	0.217	1.87e-145	4	2.719	A_IG002N01.18	hypothetical protein CDL12_00690
LOC127252053	2.16e-149	1.55473	0.406	0.095	5.99e-145	4	4.274	MRN17.15	Zn-finger protein
LOC127240191	1.87e-147	0.801924	0.359	0.073	5.18e-143	4	4.918	T20K14.60	chaperone protein ClpB3, chloroplastic isoform X2
LOC127249507	5.3e-145	1.12829	0.355	0.074	1.47e-140	4	4.797	M3E9.40	fructose-bisphosphate aldolase 5, cytosolic
LOC127256224	2.04e-144	0.95069	0.283	0.044	5.65e-140	4	6.432	BIP5	luminal-binding protein 5 precursor
LOC127263063	4.93e-139	0.751441	0.257	0.038	1.37e-134	4	6.763	F6I1.12	ACT domain-containing protein ACR11-like
LOC127245142	1.51e-136	0.619324	0.275	0.044	4.18e-132	4	6.25	--	sedoheptulose-1,7-bisphosphatase, chloroplastic
LOC127257875	1.46e-132	0.792948	0.332	0.069	4.06e-128	4	4.812	PETH	ferredoxin--NADP reductase, leaf-type isozyme, chloroplastic isoform X2
LOC127265250	2.45e-132	1.73597	0.548	0.204	6.78e-128	4	2.686	PETE	plastocyanin
LOC127240838	7.29e-130	1.15137	0.456	0.138	2.02e-125	4	3.304	F13M23.190	acyl carrier protein 4, chloroplastic
LOC127254980	1.72e-129	1.30577	0.593	0.24	4.77e-125	4	2.471	PSBQ	UNVERIFIED: photosystem II subunit Q-2
LOC127262390	1.95e-128	0.899198	0.269	0.046	5.41e-124	4	5.848	OsJ_07676	Thioredoxin-like protein
LOC127243278	5.38e-128	1.04915	0.302	0.057	1.49e-123	4	5.298	HSF30	heat shock factor protein HSF30
LOC127265549	6.4e-126	1.07547	0.368	0.088	1.77e-121	4	4.182	--	plasma membrane intrinsic protein 1
LOC127258781	1.26e-125	0.871418	0.279	0.05	3.5e-121	4	5.58	CPS5	copalyl/labdadienyl diphosphate synthase 2
LOC127245597	4.55e-125	0.733689	0.354	0.082	1.26e-120	4	4.317	Solyc05g005480	PREDICTED: 2-methylene-furan-3-one reductase-like
LOC127258726	1.32e-122	1.21189	0.545	0.201	3.66e-118	4	2.711	--	uncharacterized protein LOC105163078
LOC127263527	4.26e-122	0.67075	0.287	0.054	1.18e-117	4	5.315	--	uncharacterized protein LOC105161639 isoform X2
LOC127266120	4.92e-122	1.27391	0.263	0.046	1.36e-117	4	5.717	MDK4.9	chlorophyll a-b binding protein 13, chloroplastic
LOC127249599	6.33e-119	0.64809	0.327	0.074	1.75e-114	4	4.419	T6K22.50	protein HEAT-STRESS-ASSOCIATED 32
LOC127255644	9.84e-116	1.09144	0.4	0.116	2.73e-111	4	3.448	--	Phosphoribulokinase
LOC127247661	1.07e-115	0.757011	0.354	0.088	2.98e-111	4	4.023	GDCST	Aminomethyl transferase
LOC127255021	1.75e-113	0.930463	0.316	0.073	4.85e-109	4	4.329	F21B7.14	photosystem II repair protein PSB27-H1
LOC127252326	5.43e-113	0.83507	0.306	0.066	1.5e-108	4	4.636	--	uncharacterized protein LOC105173228
LOC127265736	9.95e-113	1.23736	0.363	0.096	2.76e-108	4	3.781	OsJ_17281	uncharacterized protein LOC105164695
LOC127254635	1.33e-112	0.676721	0.298	0.063	3.67e-108	4	4.73	T1F9.17	PREDICTED: F-box protein At1g61340-like
LOC127262482	9.18e-112	1.73078	0.519	0.208	2.54e-107	4	2.495	CAP10A	chlorophyll a-b binding protein CP24 10A, chloroplastic
LOC127251348	2.66e-111	0.630689	0.384	0.107	7.39e-107	4	3.589	SPAC2H10.02c	26S proteasome regulatory complex, subunit PSMD9
LOC127251360	1.11e-110	0.750977	0.298	0.065	3.06e-106	4	4.585	ABP19A	auxin-binding protein ABP19a-like
LOC127261720	3.86e-110	0.912206	0.431	0.139	1.07e-105	4	3.101	F19D11.10	PREDICTED: protein CURVATURE THYLAKOID 1B, chloroplastic
LOC127259868	1.99e-109	0.944926	0.344	0.088	5.52e-105	4	3.909	--	--
LOC127252679	8.22e-107	0.793679	0.278	0.059	2.28e-102	4	4.712	T23K23.14	unknown
LOC127253461	2.49e-105	0.932281	0.384	0.114	6.9e-101	4	3.368	F7J7.220	hypothetical protein FNV43_RR06552
LOC127254717	8.1e-104	0.747885	0.327	0.083	2.25e-99	4	3.94	F1C12.180	PREDICTED: plasma membrane-associated cation-binding protein 1
LOC127246287	2.17e-103	0.771663	0.307	0.074	6.02e-99	4	4.149	T31J12.6	chloroplast stem-loop binding protein of 41 kDa b, chloroplastic
LOC127257944	5.07e-103	0.712801	0.27	0.058	1.41e-98	4	4.655	OsJ_14801	hypothetical protein CDL12_15827
LOC127245094	7.33e-102	0.796823	0.531	0.21	2.03e-97	4	2.529	LOC107873401	Beta-carotene 3-hydroxylase
LOC127247201	6.91e-101	0.778858	0.392	0.121	1.92e-96	4	3.24	--	hypothetical protein CDL12_09799
LOC127243366	7.3e-100	1.17957	0.326	0.086	2.02e-95	4	3.791	T1N15.22/T1N15.23	phosphoethanolamine N-methyltransferase-like isoform X2
LOC127256931	2.47e-99	0.978955	0.588	0.271	6.85e-95	4	2.17	10HGO	uncharacterized protein LOC105165970
LOC127256228	2.31e-98	0.70572	0.376	0.11	6.42e-94	4	3.418	MXC20.15	uncharacterized protein LOC105160403
LOC127259287	2.59e-98	0.741026	0.336	0.092	7.17e-94	4	3.652	--	uncharacterized protein LOC105160233
LOC127249255	3.05e-97	1.38111	0.551	0.253	8.44e-93	4	2.178	TOM111	small heat shock protein, chloroplastic-like
LOC127258884	7.11e-95	1.13962	0.497	0.194	1.97e-90	4	2.562	--	hypothetical protein CDL12_22825
LOC127249987	1.44e-94	0.788601	0.376	0.115	3.98e-90	4	3.27	SPCC830.07c	hypothetical protein F0562_018395
LOC127249417	2.06e-94	0.675585	0.289	0.071	5.71e-90	4	4.07	VIT_05s0020g04070	1,2-dihydroxy-3-keto-5-methylthiopentene dioxygenase 1
LOC127255124	3.87e-94	0.930885	0.516	0.223	1.07e-89	4	2.314	F6A14.16	hypothetical protein CDL12_27723
LOC127252575	4.04e-93	0.662539	0.314	0.082	1.12e-88	4	3.829	F10M10.120	4-hydroxy-3-methylbut-2-enyl diphosphate reductase, chloroplastic-like
LOC127242524	3.83e-92	0.867678	0.547	0.24	1.06e-87	4	2.279	F25L23_260	hypothetical protein CDL12_23970
LOC127253171	1.77e-91	1.00696	0.521	0.223	4.92e-87	4	2.336	F3M18.8	glutaredoxin-C9
LOC127265526	2.04e-91	0.707021	0.378	0.12	5.64e-87	4	3.15	--	--
LOC127249555	1.38e-90	0.907987	0.461	0.181	3.83e-86	4	2.547	T10I14_90	Ubiquinol oxidase
LOC127241889	3.4e-90	1.69251	0.456	0.184	9.41e-86	4	2.478	--	ribulose bisphosphate carboxylase small chain, chloroplastic-like
LOC127265801	1.91e-89	0.555621	0.283	0.071	5.3e-85	4	3.986	F15H11.1	PREDICTED: NAD(P)H-quinone oxidoreductase subunit L, chloroplastic isoform X1
LOC127265032	3.26e-89	1.64552	0.457	0.183	9.03e-85	4	2.497	TPRP-F1	PREDICTED: 36.4 kDa proline-rich protein
LOC127253917	1.08e-88	0.707346	0.368	0.117	2.99e-84	4	3.145	T6H20.190	putative dehydrogenase
LOC127253906	8.04e-87	0.725343	0.387	0.127	2.23e-82	4	3.047	--	uncharacterized protein LOC105170296
LOC127262071	5.02e-86	0.903489	0.581	0.266	1.39e-81	4	2.184	F16B22.16	hypothetical protein STAS_26647
LOC127239502	6.09e-86	1.26365	0.487	0.201	1.69e-81	4	2.423	T8O11.16	PREDICTED: nudix hydrolase 18, mitochondrial-like
LOC127241512	2.38e-85	0.902376	0.4	0.144	6.59e-81	4	2.778	MQK4.13	Thioredoxin
LOC127256078	5.61e-85	0.532149	0.347	0.108	1.55e-80	4	3.213	CNR6	cell number regulator 6
LOC127247752	1.69e-84	1.08496	0.258	0.061	4.7e-80	4	4.23	F5N5.8	putative calcium-transporting ATPase 13, plasma membrane-type
LOC127250897	4.72e-84	0.589312	0.307	0.084	1.31e-79	4	3.655	F17C15.140	hypothetical protein DKX38_009612
LOC127263193	3.51e-83	1.31993	0.348	0.112	9.74e-79	4	3.107	F15I1.13	HSP20 family protein
LOC127243452	5.59e-83	0.681915	0.543	0.246	1.55e-78	4	2.207	MLN21.1	ethylene-responsive transcription factor RAP2-12-like isoform X1
LOC127263888	4.31e-82	0.751903	0.407	0.147	1.19e-77	4	2.769	At5g20820	hypothetical protein Saspl_016918
LOC127260530	1.17e-81	1.0856	0.491	0.215	3.25e-77	4	2.284	LHY	protein LHY-like
LOC127240184	1.24e-81	0.741045	0.46	0.192	3.45e-77	4	2.396	--	hypothetical protein Saspl_050713
LOC127261288	1.7e-80	0.670338	0.261	0.066	4.7e-76	4	3.955	ADC1	Arginine decarboxylase
LOC127246093	5.15e-80	0.788989	0.451	0.182	1.43e-75	4	2.478	--	hypothetical protein CDL12_11840
LOC127259882	9.17e-80	0.799585	0.367	0.124	2.54e-75	4	2.96	--	remorin
LOC127245890	4.91e-79	0.73007	0.451	0.181	1.36e-74	4	2.492	MGI19.7	ultraviolet-B receptor UVR8 isoform X2
LOC127246410	8.73e-79	0.737959	0.295	0.084	2.42e-74	4	3.512	F14O23.8	Choline kinase
LOC127246699	8e-77	1.13561	0.443	0.187	2.22e-72	4	2.369	F22K20.9	ACT domain-containing protein ACR3
LOC127264100	5.2e-76	0.602364	0.392	0.143	1.44e-71	4	2.741	P0506B12.37	uncharacterized protein LOC105161921 isoform X2
LOC127239206	4.97e-75	0.46043	0.303	0.091	1.38e-70	4	3.33	--	ruBisCO large subunit-binding protein subunit alpha
LOC127251087	1.29e-74	0.920393	0.455	0.2	3.58e-70	4	2.275	--	hypothetical protein CDL12_10261
LOC127248417	1.49e-74	0.500745	0.302	0.092	4.14e-70	4	3.283	F11C1.50	probable 2-oxoglutarate-dependent dioxygenase At3g49630 isoform X1
LOC127257511	5.89e-74	0.627991	0.355	0.124	1.63e-69	4	2.863	SOVF_016530	30S ribosomal protein S9, chloroplastic
LOC127241919	8.43e-73	0.528587	0.34	0.112	2.34e-68	4	3.036	MKP11.15	PREDICTED: protein REVEILLE 2
LOC127265340	9.91e-73	0.975083	0.507	0.233	2.75e-68	4	2.176	T22C5.18	zinc finger protein ZAT10-like
LOC127250645	2.04e-71	0.697645	0.354	0.128	5.65e-67	4	2.766	A_IG002N01.18	hypothetical protein CDL12_00690
LOC127245934	3.09e-71	0.610962	0.439	0.186	8.56e-67	4	2.36	Os03g0356414	Zn finger protein
LOC127243419	9.17e-71	0.793301	0.431	0.181	2.54e-66	4	2.381	GDCSP	glycine dehydrogenase (decarboxylating), mitochondrial
LOC127254081	1.62e-70	0.729097	0.455	0.198	4.5e-66	4	2.298	T21E2_4	trifunctional UDP-glucose 4,6-dehydratase/UDP-4-keto-6-deoxy-D-glucose 3,5-epimerase/UDP-4-keto-L-rhamnose-reductase RHM1-like
LOC127258831	4.75e-70	1.08012	0.468	0.22	1.32e-65	4	2.127	T8I13.24	calvin cycle protein CP12-1, chloroplastic-like
LOC127252045	7.34e-70	0.841646	0.34	0.117	2.03e-65	4	2.906	OPR3	12-oxophytodienoate reductase 3
LOC127254743	3.49e-69	0.609475	0.37	0.137	9.67e-65	4	2.701	--	stAR-related lipid transfer protein 7, mitochondrial
LOC127250648	2.09e-67	0.82232	0.307	0.103	5.79e-63	4	2.981	MRI1.1	GATA-4/5/6 transcription factor
LOC127244817	2.98e-67	0.551785	0.351	0.123	8.26e-63	4	2.854	T27C4.19	phosphoenolpyruvate carboxylase kinase 2
LOC127256944	3.2e-67	0.773221	0.358	0.134	8.86e-63	4	2.672	ST70	Molecular chaperones mortalin/PBP74/GRP75, HSP70 superfamily
LOC127240422	4.83e-67	1.07986	0.371	0.144	1.34e-62	4	2.576	--	--
LOC127255127	1.64e-66	0.742484	0.459	0.215	4.54e-62	4	2.135	TUFA	elongation factor TuB, chloroplastic
LOC127241379	3.47e-65	0.453484	0.322	0.11	9.62e-61	4	2.927	Solyc03g114840	MADS-box transcription factor 7-like isoform X2
LOC127254078	8.78e-65	0.575898	0.273	0.084	2.43e-60	4	3.25	T13J8.190	protein TSS
LOC127246749	2.18e-64	0.632357	0.311	0.111	6.04e-60	4	2.802	T23E18.2	thioredoxin-like protein CDSP32, chloroplastic
LOC127262119	4.85e-64	0.710141	0.356	0.14	1.34e-59	4	2.543	T8P19.200	hypothetical protein MIMGU_mgv1a010621mg
LOC127261366	8.22e-64	0.719346	0.319	0.116	2.28e-59	4	2.75	MOJ9.19	uncharacterized protein LOC105167802
LOC127252807	2.71e-63	0.634942	0.351	0.132	7.51e-59	4	2.659	CPN60-2	chaperonin CPN60-2, mitochondrial
LOC127257969	2e-62	0.901644	0.467	0.218	5.55e-58	4	2.142	--	inositol-3-phosphate synthase
LOC127255631	3.58e-61	0.70127	0.293	0.101	9.93e-57	4	2.901	GBSS	granule-bound starch synthase 1, chloroplastic/amyloplastic
LOC127253619	4.44e-61	0.962861	0.441	0.208	1.23e-56	4	2.12	MJL12.21	serine/threonine-protein kinase OXI1
LOC127244788	1.14e-60	0.781508	0.408	0.177	3.16e-56	4	2.305	RCA1	ribulose bisphosphate carboxylase/oxygenase activase, chloroplastic isoform X1
LOC127256261	4.88e-60	0.596499	0.399	0.171	1.35e-55	4	2.333	K18P6.12	NAC domain-containing protein 62
LOC127246078	1.86e-57	0.437484	0.253	0.081	5.16e-53	4	3.123	--	28 kDa ribonucleoprotein, chloroplastic-like
LOC127255022	3.56e-57	0.555216	0.379	0.159	9.87e-53	4	2.384	At3g21890	zinc finger protein CONSTANS-LIKE 1-like
LOC127251562	3.64e-57	0.708335	0.41	0.185	1.01e-52	4	2.216	MHF15.19	2-Cys peroxiredoxin BAS1, chloroplastic-like
LOC127239217	7.79e-57	0.704106	0.307	0.116	2.16e-52	4	2.647	--	uncharacterized protein LOC111405901
LOC127240688	7.77e-56	0.482263	0.263	0.088	2.15e-51	4	2.989	--	uncharacterized protein LOC105167402
LOC127254545	8e-56	0.611195	0.387	0.172	2.22e-51	4	2.25	F21B7.24	protochlorophyllide reductase-like
LOC127253221	3.42e-55	0.589094	0.263	0.088	9.47e-51	4	2.989	F14J16.11	Poly(A)-specific exoribonuclease PARN
LOC127250342	5.27e-55	0.449381	0.271	0.092	1.46e-50	4	2.946	F22D22.13	heat shock 70 kDa protein 8
LOC127243184	1.01e-51	0.564537	0.297	0.112	2.8e-47	4	2.652	RCOM_1506700	Aminopeptidase I zinc metalloprotease (M18)
LOC127260353	6.75e-50	0.641485	0.37	0.168	1.87e-45	4	2.202	K12B20.120	hypothetical protein F511_24998
LOC127266573	7.72e-50	0.506538	0.281	0.106	2.14e-45	4	2.651	--	Ubiquinone biosynthesis methyltransferase COQ5
LOC127259585	9.87e-50	0.513957	0.327	0.139	2.74e-45	4	2.353	SPAC1071.12c	PREDICTED: low molecular weight phosphotyrosine protein phosphatase
LOC127249964	1.76e-49	0.446361	0.289	0.11	4.88e-45	4	2.627	T29F13.13	ABC transporter C family member 12-like isoform X1
LOC127259027	1.35e-48	0.621979	0.332	0.141	3.74e-44	4	2.355	--	uncharacterized protein LOC105163461
LOC127260629	3.2e-48	0.639264	0.351	0.153	8.88e-44	4	2.294	F14M13.17	homeobox-leucine zipper protein HAT5-like
LOC127254173	3.64e-48	0.471333	0.277	0.104	1.01e-43	4	2.663	--	PREDICTED: uncharacterized protein LOC105960983
LOC127261151	1.32e-46	0.813168	0.378	0.178	3.65e-42	4	2.124	--	protein NIM1-INTERACTING 2-like
LOC127245921	2.18e-45	0.464408	0.274	0.108	6.04e-41	4	2.537	MNC6.3	thylakoid lumenal 17.4 kDa protein, chloroplastic
LOC127250725	1.93e-44	0.457687	0.294	0.121	5.36e-40	4	2.43	--	PREDICTED: acyl-CoA-binding protein
LOC127260891	7.9e-44	0.390505	0.274	0.108	2.19e-39	4	2.537	--	hypothetical protein CDL12_01593
LOC127244891	1.89e-43	0.436302	0.311	0.133	5.23e-39	4	2.338	F7G19.6	hypothetical protein CDL12_19518
LOC127249448	4.05e-42	0.499095	0.301	0.127	1.12e-37	4	2.37	K7L4.1	hypothetical protein CDL12_20885
LOC127253314	5.86e-42	0.625906	0.336	0.159	1.62e-37	4	2.113	--	phosphoglycerate kinase, chloroplastic
LOC127258897	6.95e-41	0.448722	0.258	0.1	1.92e-36	4	2.58	T20P8.3	CBL-interacting serine/threonine-protein kinase 3 isoform X1
LOC127263408	7.93e-41	0.427088	0.31	0.138	2.2e-36	4	2.246	F9L11.15	50S ribosomal protein L11, chloroplastic
LOC127244281	2.07e-39	0.565454	0.303	0.136	5.74e-35	4	2.228	T20P8.3	Serine/threonine protein kinase
LOC127253145	4.14e-39	0.561909	0.303	0.135	1.15e-34	4	2.244	F20N2.15	probable RNA polymerase II transcription factor B subunit 1-1 isoform X1
LOC127262387	1.71e-38	0.384443	0.262	0.106	4.75e-34	4	2.472	--	uncharacterized protein LOC105169439
LOC127263939	3.54e-38	0.40526	0.281	0.122	9.8e-34	4	2.303	--	PREDICTED: 50S ribosomal protein 5 alpha, chloroplastic
LOC127249858	1.08e-37	0.557437	0.281	0.124	2.99e-33	4	2.266	--	triose phosphate/phosphate translocator, chloroplastic
LOC127254835	1.86e-37	0.443739	0.274	0.118	5.16e-33	4	2.322	F9F13.30	hypothetical protein Saspl_010556
LOC127254116	6.61e-37	0.419263	0.289	0.127	1.83e-32	4	2.276	F3P11.24	histone-lysine N-methyltransferase ASHR2
LOC127261081	2e-35	0.414439	0.263	0.114	5.54e-31	4	2.307	--	uncharacterized protein LOC105173063
LOC127250668	1.85e-33	0.463776	0.257	0.113	5.12e-29	4	2.274	TSJT1	hypothetical protein CDL12_20777
LOC127262240	1.15e-32	0.323682	0.278	0.128	3.19e-28	4	2.172	F17I14.160	inorganic pyrophosphatase
LOC127262548	1.66e-32	0.63718	0.265	0.119	4.6e-28	4	2.227	F24G24.50	22.0 kDa heat shock protein-like
LOC127247184	2.16e-31	0.402229	0.266	0.122	5.98e-27	4	2.18	YDL126C	spermatogenesis-associated protein 5
LOC127250574	6.18e-31	0.431461	0.274	0.129	1.71e-26	4	2.124	MDN11.11	uncharacterized protein LOC105165614
LOC127264480	4.18e-30	0.319145	0.257	0.119	1.16e-25	4	2.16	DAD2	probable strigolactone esterase DAD2
LOC127261422	1.84e-29	0.324793	0.267	0.126	5.09e-25	4	2.119	T23K23.13	Trehalose-6-phosphate synthase component TPS1
LOC127242601	2.68e-29	0.340375	0.261	0.123	7.43e-25	4	2.122	--	PREDICTED: cysteine synthase, chloroplastic/chromoplastic-like isoform X1
LOC127243278	4.3e-273	2.03598	0.568	0.058	1.19e-268	5	9.793	HSF30	heat shock factor protein HSF30
LOC127249987	2.73e-270	1.73242	0.733	0.113	7.57e-266	5	6.487	SPCC830.07c	hypothetical protein F0562_018395
LOC127254367	4.25e-268	1.7225	0.429	0.03	1.18e-263	5	14.3	F24G24.50	22.0 kDa heat shock protein-like
LOC127245150	1.06e-267	3.18335	0.962	0.272	2.94e-263	5	3.537	HSP18.2	18.2 kDa class I heat shock protein
LOC127240275	3.48e-245	1.89527	0.786	0.143	9.65e-241	5	5.497	F1O17.2	chaperone protein ClpB1
LOC127262548	1.33e-231	2.27037	0.667	0.109	3.7e-227	5	6.119	F24G24.50	22.0 kDa heat shock protein-like
LOC127258726	1.21e-225	2.12765	0.841	0.206	3.35e-221	5	4.083	--	uncharacterized protein LOC105163078
LOC127256944	5.17e-222	1.77585	0.71	0.13	1.43e-217	5	5.462	ST70	Molecular chaperones mortalin/PBP74/GRP75, HSP70 superfamily
LOC127262988	6e-215	2.34465	0.962	0.326	1.66e-210	5	2.951	HSP70	PREDICTED: heat shock 70 kDa protein
LOC127245798	1.97e-209	3.1629	0.887	0.271	5.46e-205	5	3.273	HSP18.2	heat shock protein 1
LOC127243671	3.68e-209	2.65751	0.832	0.213	1.02e-204	5	3.906	--	hypothetical protein VITISV_023364
LOC127245838	1e-200	2.68983	0.98	0.423	2.77e-196	5	2.317	HSP83A	heat shock protein 83
LOC127254352	8.37e-195	2.04635	0.855	0.232	2.32e-190	5	3.685	HSP70	Molecular chaperones GRP78/BiP/KAR2, HSP70 superfamily
LOC127263527	4.93e-190	1.03939	0.475	0.058	1.37e-185	5	8.19	--	uncharacterized protein LOC105161639 isoform X2
LOC127239976	6.03e-190	1.1017	0.504	0.066	1.67e-185	5	7.636	--	uncharacterized protein LOC105161639 isoform X1
LOC127263193	1.9e-187	2.23072	0.617	0.112	5.28e-183	5	5.509	F15I1.13	HSP20 family protein
LOC127255616	1.47e-183	0.985425	0.49	0.064	4.09e-179	5	7.656	PMA4	plasma membrane ATPase 4-like
LOC127249255	2.51e-182	2.48032	0.826	0.257	6.95e-178	5	3.214	TOM111	small heat shock protein, chloroplastic-like
LOC127245936	1.64e-179	2.69684	0.994	0.638	4.55e-175	5	1.558	HSP18.2	heat shock protein 1
LOC127260858	3.49e-171	2.26083	0.881	0.317	9.66e-167	5	2.779	N1254	chaperone protein dnaJ 6
LOC127252123	1.75e-169	2.91948	0.948	0.481	4.84e-165	5	1.971	--	uncharacterized protein LOC105174128
LOC127260954	5.56e-169	2.08843	0.936	0.435	1.54e-164	5	2.152	T3F17.11	hypothetical protein CDL12_22162
LOC127252807	1.55e-168	1.51888	0.632	0.131	4.3e-164	5	4.824	CPN60-2	chaperonin CPN60-2, mitochondrial
LOC127245813	1.42e-161	2.24761	0.986	0.648	3.93e-157	5	1.522	F12M12_200	18.2 kDa class I heat shock protein
LOC127264406	6.55e-156	0.971217	0.432	0.058	1.82e-151	5	7.448	AS	PREDICTED: anthocyanidin 3-O-glucosyltransferase 5-like
LOC127264040	1.15e-154	0.869983	0.423	0.056	3.18e-150	5	7.554	T15D22.2	10 kDa chaperonin, mitochondrial
LOC127261014	2.11e-149	1.29373	0.629	0.137	5.85e-145	5	4.591	T15D22.2	10 kDa chaperonin, mitochondrial
LOC127256376	3.59e-146	1.39605	0.519	0.095	9.95e-142	5	5.463	MTG10.4	heat stress transcription factor B-2a
LOC127249630	7.54e-145	1.31048	0.435	0.064	2.09e-140	5	6.797	VIT_10s0116g00530	thiamine thiazole synthase 2, chloroplastic-like
LOC127239450	1.29e-144	1.83738	0.716	0.211	3.56e-140	5	3.393	F14G24.3	Lysophospholipase
LOC127240375	1.55e-141	1.88213	0.875	0.404	4.3e-137	5	2.166	F23N19.10	hsp70-Hsp90 organizing protein 3
LOC127243275	1.48e-135	0.96186	0.429	0.067	4.09e-131	5	6.403	MFP1-1	MAR-binding filament-like protein 1-1 isoform X2
LOC127241515	8.62e-134	1.71158	0.925	0.493	2.39e-129	5	1.876	HSP70	Molecular chaperones HSP70/HSC70, HSP70 superfamily
LOC127253722	6.49e-130	1.77133	0.913	0.511	1.8e-125	5	1.787	--	Molecular chaperone (DnaJ superfamily)
LOC127253908	4.32e-128	1.70329	0.684	0.205	1.2e-123	5	3.337	K15N18.12	FKBP-type peptidyl-prolyl cis-trans isomerase
LOC127251085	6.69e-128	1.84297	0.852	0.389	1.85e-123	5	2.19	OsJ_033536	Armadillo/beta-catenin-like repeat-containing protein
LOC127245557	8.32e-117	1.97768	0.954	0.665	2.31e-112	5	1.435	T24P13.19	Anaphase-promoting complex (APC), subunit 11
LOC127253623	1.27e-115	1.62493	0.803	0.33	3.51e-111	5	2.433	--	conserved hypothetical protein
LOC127239408	5.35e-114	1.30574	0.632	0.175	1.48e-109	5	3.611	K15N18.12	FKBP-type peptidyl-prolyl cis-trans isomerase
LOC127259292	4.88e-109	2.10663	0.507	0.119	1.35e-104	5	4.261	TOM111	small heat shock protein, chloroplastic-like
LOC127250353	7.39e-109	1.95932	0.388	0.068	2.05e-104	5	5.706	--	PREDICTED: 17.3 kDa class II heat shock protein-like
LOC127242936	6.96e-104	1.41083	0.528	0.132	1.93e-99	5	4	MAA21.11	bax inhibitor-1 family protein
LOC127249842	8.88e-100	1.78511	0.31	0.046	2.46e-95	5	6.739	hsp16.9A	18.1 kDa class I heat shock protein-like
LOC127256517	9.09e-100	1.43219	0.916	0.557	2.52e-95	5	1.645	K18I23.22	dehydration-responsive element-binding protein 2A-like
LOC127254487	7.71e-97	1.33404	0.771	0.315	2.14e-92	5	2.448	T20N10.30	multiprotein bridging factor 1
LOC127265505	1.45e-93	1.60617	0.864	0.497	4.02e-89	5	1.738	F8L21.10	Reticulon
LOC127263155	8.73e-88	0.770082	0.299	0.048	2.42e-83	5	6.229	--	PREDICTED: uncharacterized protein LOC105975614
LOC127254245	1.17e-86	1.14662	0.928	0.669	3.25e-82	5	1.387	SPBC16A3.09c	Ubiquitin fusion-degradation protein
LOC127265809	1.15e-85	1.41485	0.661	0.274	3.18e-81	5	2.412	MKP6.17	rhomboid-like protein 14, mitochondrial
LOC127264556	1.54e-81	1.20169	0.728	0.347	4.28e-77	5	2.098	YD8142.16	activator of 90 kDa heat shock protein ATPase homolog
LOC127245947	6.93e-72	1.10826	0.504	0.156	1.92e-67	5	3.231	HSP22	heat shock 22 kDa protein, mitochondrial
LOC127253221	5.15e-70	0.859171	0.374	0.093	1.43e-65	5	4.022	F14J16.11	Poly(A)-specific exoribonuclease PARN
LOC127250342	7.59e-70	0.807863	0.383	0.097	2.1e-65	5	3.948	F22D22.13	heat shock 70 kDa protein 8
LOC127243287	8.81e-70	1.02056	0.664	0.3	2.44e-65	5	2.213	F18B13.1	Molecular chaperones HSP105/HSP110/SSE1, HSP70 superfamily
LOC127244007	8.55e-69	0.707523	0.388	0.1	2.37e-64	5	3.88	Os02g0181900	chaperone protein ClpB4, mitochondrial
LOC127256104	9.83e-65	1.31907	0.728	0.39	2.72e-60	5	1.867	At2g46690	PREDICTED: auxin-responsive protein SAUR32-like
LOC127260353	6.24e-63	0.868111	0.499	0.172	1.73e-58	5	2.901	K12B20.120	hypothetical protein F511_24998
LOC127251166	1.38e-60	0.453821	0.252	0.047	3.82e-56	5	5.362	T16O11.7	dnaJ protein ERDJ3A
LOC127255458	6.28e-59	1.0465	0.638	0.298	1.74e-54	5	2.141	At4g34040	uncharacterized RING finger protein C4G3.12c-like
LOC127256748	6.82e-57	0.481287	0.275	0.059	1.89e-52	5	4.661	O5099	uncharacterized protein LOC105155769 isoform X1
LOC127249599	2.18e-56	0.540742	0.336	0.086	6.05e-52	5	3.907	T6K22.50	protein HEAT-STRESS-ASSOCIATED 32
LOC127246315	2.67e-54	1.37544	0.504	0.203	7.41e-50	5	2.483	--	hypothetical protein CDL12_22313
LOC127253406	2.72e-54	1.01306	0.901	0.668	7.53e-50	5	1.349	T13L16.14	protein EARLY-RESPONSIVE TO DEHYDRATION 7, chloroplastic-like
LOC127261186	6.79e-52	0.540355	0.319	0.085	1.88e-47	5	3.753	--	hypothetical protein CDL12_15591
LOC127240733	2.14e-51	0.849765	0.568	0.258	5.92e-47	5	2.202	MTG10.4	hypothetical protein CDL12_04422
LOC127241185	1.83e-50	0.537763	0.357	0.105	5.08e-46	5	3.4	T27C4.19	phosphoenolpyruvate carboxylase kinase 2
LOC127250070	2.99e-50	0.74872	0.452	0.165	8.28e-46	5	2.739	--	--
LOC127254744	7.51e-50	0.855578	0.638	0.324	2.08e-45	5	1.969	--	uncharacterized protein C227.17c
LOC127263569	9.99e-50	0.550285	0.354	0.106	2.77e-45	5	3.34	K19E20.16	uncharacterized protein LOC105161875
LOC127258085	4.92e-48	0.658937	0.426	0.146	1.36e-43	5	2.918	K20M4.1	putative RNA-binding protein (RRM superfamily)
LOC127262522	8.93e-48	0.860035	0.675	0.359	2.48e-43	5	1.88	F10M10.180	ethylene-responsive transcription factor ERF109
LOC127261327	4.58e-44	1.15031	0.606	0.303	1.27e-39	5	2	F14G9.17	PREDICTED: uncharacterized protein LOC105952571 isoform X2
LOC127246467	5.21e-44	0.647072	0.307	0.089	1.44e-39	5	3.449	F3N11.16	Biotin--[acetyl-CoA-carboxylase] ligase
LOC127243071	3.59e-43	0.892693	0.719	0.468	9.94e-39	5	1.536	OsI_027940	HSP20-like chaperones superfamily protein
LOC127245103	6.45e-42	1.22917	0.441	0.175	1.79e-37	5	2.52	HS6871	HSP20 family protein
LOC127266088	7.24e-42	0.484965	0.261	0.068	2.01e-37	5	3.838	MGI19.7	ultraviolet-B receptor UVR8 isoform X2
LOC127262957	2.62e-41	0.84147	0.794	0.601	7.26e-37	5	1.321	F18B13.1	heat shock protein 70
LOC127248041	4.39e-41	0.875809	0.681	0.415	1.22e-36	5	1.641	TIF	protein translation factor SUI1 homolog
LOC127250019	4.13e-40	0.714901	0.467	0.207	1.15e-35	5	2.256	K15I22.3	protein DELAY OF GERMINATION 1
LOC127250284	2.64e-39	0.712418	0.62	0.331	7.32e-35	5	1.873	OsJ_10786	putative GTP diphosphokinase RSH1, chloroplastic
LOC127262172	6.64e-39	0.868166	0.559	0.28	1.84e-34	5	1.996	--	microsomal glutathione S-transferase 3
LOC127264694	7.76e-39	0.614629	0.365	0.131	2.15e-34	5	2.786	--	hypothetical protein CDL12_28881
LOC127258448	8.29e-39	0.804843	0.693	0.443	2.3e-34	5	1.564	F9H3.14	putative E3 ubiquitin ligase
LOC127253145	1.3e-38	0.648606	0.377	0.141	3.6e-34	5	2.674	F20N2.15	probable RNA polymerase II transcription factor B subunit 1-1 isoform X1
LOC127256467	1.02e-37	0.860524	0.664	0.387	2.84e-33	5	1.716	--	protein SRC2 homolog
LOC127259776	4.36e-36	0.656968	0.594	0.305	1.21e-31	5	1.948	F22G5.31	serine/arginine-rich splicing factor SR45a
LOC127262111	1.1e-35	0.644311	0.354	0.135	3.06e-31	5	2.622	F8M21.140	ATP-dependent zinc metalloprotease FTSH 6, chloroplastic
LOC127243840	8.15e-35	0.576814	0.316	0.11	2.26e-30	5	2.873	T24P13.19	Anaphase-promoting complex (APC), subunit 11
LOC127240191	2.86e-32	0.499426	0.278	0.091	7.92e-28	5	3.055	T20K14.60	chaperone protein ClpB3, chloroplastic isoform X2
LOC127258870	8.23e-32	0.776364	0.719	0.509	2.28e-27	5	1.413	--	PRLI-interacting factor A
LOC127259511	5.2e-31	0.728381	0.617	0.391	1.44e-26	5	1.578	T30C3_20	FKBP-type peptidyl-prolyl cis-trans isomerase
LOC127252605	4.19e-30	0.553987	0.499	0.238	1.16e-25	5	2.097	--	uncharacterized protein LOC105170847
LOC127262144	6.16e-29	0.667297	0.493	0.268	1.71e-24	5	1.84	--	Molecular chaperones mortalin/PBP74/GRP75, HSP70 superfamily
LOC127265024	9.01e-29	0.84964	0.667	0.433	2.5e-24	5	1.54	K21L19.6	hypothetical protein CCACVL1_23260
LOC127253484	1.95e-28	0.628191	0.69	0.483	5.39e-24	5	1.429	F10A12.16	probable calcium-binding protein CML48
LOC127259760	1.34e-26	0.642156	0.559	0.329	3.71e-22	5	1.699	MAA21.11	BI1-like protein
LOC127255634	1.55e-26	0.619616	0.443	0.234	4.3e-22	5	1.893	--	myeloid leukemia factor 1
LOC127245859	1.88e-26	0.544305	0.374	0.17	5.21e-22	5	2.2	OJ1409_C08.14-1	CBL-interacting protein kinase 18-like
LOC127261742	2.1e-26	0.433352	0.275	0.1	5.81e-22	5	2.75	MAF19.13	hypothetical protein Saspl_029834
LOC127252455	8.25e-26	0.64444	0.533	0.319	2.29e-21	5	1.671	T13J8.50	mitochondrial carrier protein MTM1 isoform X1
LOC127251348	2.47e-25	0.390777	0.31	0.124	6.85e-21	5	2.5	SPAC2H10.02c	26S proteasome regulatory complex, subunit PSMD9
LOC127239396	4.94e-25	0.45262	0.348	0.154	1.37e-20	5	2.26	F24B9.4	Serine/threonine protein kinase
LOC127239833	1.37e-24	0.555096	0.751	0.562	3.79e-20	5	1.336	T4D2.160	LOW QUALITY PROTEIN: cell division cycle protein 48 homolog
LOC127244817	8.9e-24	0.474118	0.322	0.136	2.47e-19	5	2.368	T27C4.19	phosphoenolpyruvate carboxylase kinase 2
LOC127250035	1.24e-23	0.598251	0.687	0.528	3.43e-19	5	1.301	--	Calcyclin-binding protein CacyBP
LOC127242771	1.24e-23	0.657457	0.504	0.286	3.44e-19	5	1.762	F3F9.18	F-box protein At1g78280
LOC127263888	2.65e-23	0.42759	0.359	0.162	7.33e-19	5	2.216	At5g20820	hypothetical protein Saspl_016918
LOC127260629	3.36e-23	0.631371	0.354	0.163	9.31e-19	5	2.172	F14M13.17	homeobox-leucine zipper protein HAT5-like
LOC127260497	6.6e-23	0.469987	0.278	0.111	1.83e-18	5	2.505	--	PREDICTED: protein PRRC2C-like
LOC127254951	1.35e-22	0.844502	0.687	0.516	3.75e-18	5	1.331	--	U3 small nucleolar RNA-associated protein like
LOC127257559	2.12e-22	0.569436	0.296	0.13	5.87e-18	5	2.277	--	uncharacterized protein LOC105155538 isoform X3
LOC127247651	8.88e-22	0.844152	0.597	0.419	2.46e-17	5	1.425	--	hypothetical protein CDL12_20887
LOC127240936	7.5e-21	0.516418	0.571	0.376	2.08e-16	5	1.519	MUA22.18	lipase 3
LOC127258071	1.29e-20	0.403522	0.319	0.148	3.57e-16	5	2.155	F28J7.15	probable adenylate kinase 7, mitochondrial
LOC127250731	1.35e-20	0.642559	0.533	0.339	3.74e-16	5	1.572	G10H	cytochrome P450 76C4-like
LOC127256931	2.33e-20	0.619321	0.493	0.292	6.46e-16	5	1.688	10HGO	uncharacterized protein LOC105165970
LOC127262096	2.74e-20	0.612363	0.412	0.219	7.59e-16	5	1.881	GT7	scopoletin glucosyltransferase-like
LOC127263491	1.32e-19	0.529884	0.432	0.24	3.66e-15	5	1.8	F17C15.140	heat stress transcription factor A-3-like
LOC127266510	1.6e-19	0.584541	0.588	0.409	4.43e-15	5	1.438	OJ1225_F07.10	uncharacterized protein LOC105162932 isoform X1
LOC127259393	1.29e-17	0.465794	0.574	0.395	3.56e-13	5	1.453	MJB21.20	splicing factor U2af small subunit B-like
LOC127262830	3.52e-17	0.539985	0.626	0.456	9.76e-13	5	1.373	T21F11.23	F-box/kelch-repeat protein At1g80440-like
LOC127242538	6.72e-17	0.447259	0.562	0.374	1.86e-12	5	1.503	K2I5.6	PREDICTED: AT-hook motif nuclear-localized protein 17-like
LOC127251668	7.69e-17	0.3981	0.4	0.23	2.13e-12	5	1.739	F17A13.150	derlin-1
LOC127264685	3.19e-16	0.435108	0.293	0.146	8.84e-12	5	2.007	F20H23.22	histone H3 (Lys9) methyltransferase SUV39H1/Clr4, required for transcriptional silencing
LOC127248152	3.92e-16	0.548838	0.623	0.463	1.09e-11	5	1.346	UGT71E1	UDP-glycosyltransferase 71E1-like
LOC127239631	7.49e-16	0.36003	0.53	0.355	2.08e-11	5	1.493	K15M2.12	Histone acetyltransferase
LOC127260878	9.03e-16	0.457004	0.481	0.318	2.5e-11	5	1.513	MAG2.16	trihelix transcription factor ASIL2-like
LOC127241449	2.06e-15	0.463974	0.443	0.278	5.71e-11	5	1.594	--	DNA ligase 1
LOC127261359	2.18e-15	0.421841	0.606	0.462	6.06e-11	5	1.312	SPAC4H3.01	hypothetical protein CDL12_05428
LOC127265337	2.66e-15	0.452305	0.426	0.266	7.37e-11	5	1.602	DAD2	probable strigolactone esterase DAD2
LOC127258412	2.95e-15	0.505981	0.545	0.395	8.17e-11	5	1.38	MAF19_30	RNA-binding protein musashi/mRNA cleavage and polyadenylation factor I complex, subunit HRP1
LOC127241499	3.93e-15	0.45389	0.522	0.358	1.09e-10	5	1.458	K17E12.8	transcription factor GTE10
LOC127262275	1.76e-14	0.325112	0.272	0.134	4.89e-10	5	2.03	T1G16.20	Copper chaperone
LOC127251063	1.95e-14	0.590849	0.452	0.291	5.4e-10	5	1.553	F18N11.50	MLO-like protein 3 isoform X2
LOC127248268	2.12e-14	0.413373	0.623	0.434	5.88e-10	5	1.435	SPBC2A9.03	PREDICTED: uncharacterized WD repeat-containing protein C2A9.03 isoform X1
LOC127254790	4.44e-14	0.391898	0.325	0.177	1.23e-09	5	1.836	F10M10.180	ethylene-responsive transcription factor ERF109
LOC127254834	6.88e-14	0.410091	0.388	0.236	1.91e-09	5	1.644	F14J16.18	serine acetyltransferase 1, chloroplastic-like
LOC127258314	3.58e-13	0.429489	0.383	0.239	9.92e-09	5	1.603	MGF10.11	zinc finger CCCH domain-containing protein 41
LOC127246314	4.74e-13	0.36442	0.328	0.186	1.31e-08	5	1.763	MNL12.1	F-box/kelch-repeat protein At5g43190
LOC127258198	8.68e-13	0.380119	0.325	0.187	2.41e-08	5	1.738	--	--
LOC127241532	8.85e-13	0.398638	0.336	0.197	2.45e-08	5	1.706	--	uncharacterized protein LOC105171942
LOC127266160	1.26e-12	0.406967	0.47	0.32	3.49e-08	5	1.469	K15I22.3	protein DOG1-like 1 isoform X1
LOC127240493	2.25e-12	0.441774	0.31	0.172	6.24e-08	5	1.802	F28O16.2	EF-hand domain pair
LOC127243889	5.45e-12	0.460312	0.542	0.407	1.51e-07	5	1.332	T32M21.10	NAC domain-containing protein 78-like
LOC127241909	2.28e-11	0.915543	0.423	0.293	6.33e-07	5	1.444	--	hypothetical protein CDL12_26103
LOC127250952	2.57e-11	0.305382	0.452	0.315	7.11e-07	5	1.435	F13M22.16	uncharacterized protein At5g02240
LOC127248872	2.64e-11	0.386986	0.4	0.268	7.31e-07	5	1.493	SPAC8F11.02c	diphthamide biosynthesis protein 3
LOC127262455	6.72e-11	0.291798	0.455	0.306	1.86e-06	5	1.487	AP22.97	transcription factor MYB44-like
LOC127249028	9.85e-11	0.374863	0.38	0.242	2.73e-06	5	1.57	T12C14.120	bZIP transcription factor 53-like
LOC127265818	1.2e-10	0.355699	0.443	0.309	3.32e-06	5	1.434	--	PREDICTED: uncharacterized protein LOC105951850
LOC127260244	2.25e-10	0.36513	0.38	0.242	6.23e-06	5	1.57	F14M13.2	hypothetical protein CDL12_21911
LOC127263761	3.89e-10	0.460523	0.438	0.316	1.08e-05	5	1.386	F27J15.11	PREDICTED: ethylene-responsive transcription factor CRF2-like
LOC127250290	6.12e-10	0.374216	0.383	0.259	1.7e-05	5	1.479	F24F17.3	peroxiredoxin-2F, mitochondrial
LOC127252428	3.54e-09	0.418048	0.438	0.332	9.81e-05	5	1.319	K23L20.9	Translesion DNA polymerase - REV1 deoxycytidyl transferase
LOC127242886	3.97e-09	0.354187	0.345	0.232	0.000109915	5	1.487	--	PREDICTED: uncharacterized protein LOC105953545
LOC127245804	4.63e-09	0.44703	0.458	0.342	0.000128336	5	1.339	MOP10.14	Iron/ascorbate family oxidoreductase
LOC127245663	5.17e-09	0.270871	0.336	0.217	0.000143156	5	1.548	F7A7_40	uncharacterized protein LOC105168356 isoform X1
LOC127260857	7.35e-09	0.295895	0.252	0.149	0.000203588	5	1.691	--	hypothetical protein CDL12_24687
LOC127249573	1.56e-08	0.303367	0.53	0.404	0.0004336	5	1.312	F13C5.50	hypothetical protein CDL12_05870
LOC127246093	2.05e-08	0.373474	0.313	0.202	0.000567699	5	1.55	--	hypothetical protein CDL12_11840
LOC127256010	2.23e-08	0.249209	0.348	0.23	0.000617863	5	1.513	F5O11.14	ACT domain-containing protein ACR8
LOC127262956	2.47e-08	0.305615	0.394	0.285	0.000684638	5	1.382	--	protein SYS1 homolog isoform X1
LOC127243438	6.43e-08	0.311134	0.441	0.332	0.00178103	5	1.328	--	hypothetical protein CDL12_08636
LOC127251879	6.66e-08	0.436798	0.38	0.276	0.00184465	5	1.377	MYH19.8	plant cysteine oxidase 1
LOC127243681	8.29e-08	0.18417	0.33	0.216	0.00229766	5	1.528	OJ1111_E07.13-1	cyclin-dependent kinase F-4-like isoform X3
LOC127253619	9.03e-08	0.264416	0.342	0.224	0.00250385	5	1.527	MJL12.21	serine/threonine-protein kinase OXI1
LOC127246699	9.23e-08	0.242399	0.316	0.206	0.00255956	5	1.534	F22K20.9	ACT domain-containing protein ACR3
LOC127246412	1.03e-07	0.300279	0.377	0.272	0.00286297	5	1.386	F6E21_80	hypothetical protein Saspl_035692
LOC127246140	1.43e-07	0.408567	0.287	0.187	0.003959	5	1.535	PGEC668E02.12	Apoptotic ATPase
LOC127252385	5.4e-07	0.252098	0.374	0.275	0.0149585	5	1.36	--	heat shock 70 kDa protein, mitochondrial-like isoform X1
LOC127265363	6.52e-07	0.226495	0.383	0.279	0.0180737	5	1.373	--	hypothetical protein CDL12_13241
LOC127257347	6.8e-07	0.22285	0.287	0.189	0.018845	5	1.519	Glyma01g156000	Acyl-CoA:diacylglycerol acyltransferase (DGAT)
LOC127248719	1.03e-06	0.201488	0.296	0.196	0.0286647	5	1.51	T5E8.130	NAC domain-containing protein 82-like isoform X1
LOC127245068	1.85e-06	0.28609	0.403	0.307	0.0513296	5	1.313	K18J17.8	protein GUCD1 isoform X2
LOC127255406	2.84e-06	0.251479	0.365	0.266	0.078719	5	1.372	--	hypothetical protein CDL12_13734
LOC127250259	3.87e-06	0.275158	0.423	0.325	0.107158	5	1.302	At5g21920	uncharacterized protein LOC105180349
LOC127239487	3.97e-06	0.267513	0.278	0.193	0.109979	5	1.44	PFD3	ferredoxin, root R-B1-like
LOC127263445	6.5e-06	0.214734	0.403	0.297	0.180259	5	1.357	F10B6.27	protein PLANT CADMIUM RESISTANCE 2-like
LOC127254742	8.57e-06	0.302275	0.351	0.268	0.237448	5	1.31	MGH6.16	PREDICTED: organic cation/carnitine transporter 7
LOC127245802	1.03e-05	0.230668	0.255	0.176	0.286224	5	1.449	APS-1(1)	acid phosphatase 1
LOC127241516	1.04e-05	0.235062	0.29	0.204	0.288023	5	1.422	F12L6	geranylgeranyl transferase type-1 subunit beta isoform X1
LOC127257170	1.19e-05	0.29319	0.377	0.289	0.329244	5	1.304	--	hypothetical protein CDL12_23480
LOC127258178	1.21e-05	0.240579	0.322	0.236	0.335093	5	1.364	F1C9.31	sulfite oxidase-like isoform X1
LOC127246228	1.35e-05	0.323576	0.374	0.287	0.374922	5	1.303	F11I4_16	ATP-dependent RNA helicase A
LOC127254276	1.8e-05	0.213623	0.307	0.22	0.500119	5	1.395	PAR	probable glutathione S-transferase
LOC127249444	2.27e-05	0.184888	0.261	0.181	0.629398	5	1.442	--	B-cell receptor-associated protein 31
LOC127263481	3.19e-05	0.381421	0.325	0.25	0.882899	5	1.3	--	hypothetical protein CDL12_09960
LOC127248443	3.84e-05	0.17262	0.275	0.195	1	5	1.41	F23N20.8	protein PIN-LIKES 2-like
LOC127245540	5.06e-05	0.304583	0.31	0.233	1	5	1.33	F3I6.2	UDP-glycosyltransferase 74B1
LOC127261326	5.24e-05	0.261192	0.322	0.243	1	5	1.325	T12M4.19	splicing factor, arginine/serine-rich 1/9
LOC127263392	7.19e-05	0.243105	0.304	0.229	1	5	1.328	--	hypothetical protein CDL12_23468
LOC127249649	7.83e-05	0.205852	0.31	0.232	1	5	1.336	--	--
LOC127241444	0.00012018	0.178793	0.316	0.236	1	5	1.339	F4P9.27	LOW QUALITY PROTEIN: zinc finger protein CONSTANS-LIKE 14
LOC127259583	0.000393977	0.192124	0.299	0.23	1	5	1.3	MZN1.17	inositol 3-kinase
LOC127240184	0.000586652	0.196773	0.281	0.213	1	5	1.319	--	hypothetical protein Saspl_050713
LOC127265769	0.000831046	0.208437	0.255	0.193	1	5	1.321	F16L2.10	protein root UVB sensitive 1, chloroplastic isoform X1
LOC127245890	0.00101898	0.156632	0.275	0.202	1	5	1.361	MGI19.7	ultraviolet-B receptor UVR8 isoform X2
LOC127262097	0.00102466	0.110218	0.304	0.23	1	5	1.322	AOG	abscisate beta-glucosyltransferase-like
LOC127261414	0.00123142	0.176359	0.255	0.193	1	5	1.321	--	hypothetical protein CDL12_20491
LOC127257299	0.00154577	0.156753	0.258	0.195	1	5	1.323	F10A5.24	hypothetical protein CDL12_22496
LOC127253897	0	2.25499	0.398	0.013	0	6	30.615	PDR2	pleiotropic drug resistance protein 2
LOC127255759	0	1.34376	0.338	0.007	0	6	48.286	F6A4.10	PREDICTED: basic leucine zipper 9
LOC127253026	0	1.06588	0.305	0.005	0	6	61	--	hypothetical protein Saspl_015989
LOC127253122	0	0.84006	0.357	0.005	0	6	71.4	--	uncharacterized protein LOC105172002
LOC127264670	5.34e-301	2.42718	0.32	0.009	1.48e-296	6	35.556	CYP716A46	beta-amyrin 28-oxidase
LOC127264926	2.2e-278	1.96865	0.413	0.021	6.11e-274	6	19.667	CYP716A44	beta-amyrin 28-oxidase-like
LOC127260989	1.28e-257	1.94312	0.338	0.014	3.54e-253	6	24.143	--	PREDICTED: caffeoyl-CoA O-methyltransferase
LOC127262606	1.77e-241	1.0007	0.297	0.011	4.9e-237	6	27	--	UDP-glucose pyrophosphorylase
LOC127254327	2.4e-195	1.49358	0.264	0.011	6.64e-191	6	24	F23H11.6	protein NRT1/ PTR FAMILY 4.3
LOC127242354	1.06e-154	1.58754	0.312	0.023	2.95e-150	6	13.565	F19F18.130	calcium-transporting ATPase 2, plasma membrane-type-like
LOC127240414	2.08e-151	2.28184	0.361	0.033	5.75e-147	6	10.939	F3F9.11	glutathione s-transferase
LOC127259272	4.69e-147	1.62329	0.465	0.061	1.3e-142	6	7.623	F7H19.220	protein DETOXIFICATION 49
LOC127248389	2.68e-139	1.33022	0.498	0.074	7.42e-135	6	6.73	T28I19.70	homeobox-leucine zipper protein HAT22-like
LOC127242492	1.54e-131	1.50616	0.509	0.082	4.28e-127	6	6.207	LOC107788962	putative lipase
LOC127265684	4.09e-125	1.1278	0.349	0.038	1.13e-120	6	9.184	F6F22.16	zinc finger CCCH domain-containing protein 23
LOC127264002	4.36e-123	1.46882	0.301	0.028	1.21e-118	6	10.75	F15H11.10	PREDICTED: kirola-like
LOC127252108	8.98e-111	1.86214	0.32	0.037	2.49e-106	6	8.649	F2A19.60	probable E3 ubiquitin-protein ligase XERICO
LOC127261153	6.28e-106	2.16315	0.401	0.061	1.74e-101	6	6.574	GOLS2	inositol 3-alpha-galactosyltransferase
LOC127252434	6.36e-96	1.38384	0.312	0.041	1.76e-91	6	7.61	OSCPNY1	beta-amyrin synthase
LOC127240393	1.51e-95	0.737323	0.286	0.033	4.2e-91	6	8.667	--	formin BNI1-like
LOC127245361	9.95e-95	1.85309	0.628	0.192	2.76e-90	6	3.271	--	hypothetical protein Saspl_048369
LOC127261215	9.36e-90	1.26033	0.401	0.073	2.59e-85	6	5.493	MYH9.2	hypothetical protein DM860_018096
LOC127258153	8.58e-87	0.739654	0.342	0.053	2.38e-82	6	6.453	MQN23.15	transcription factor TGA1
LOC127251808	1.02e-85	1.29671	0.264	0.032	2.84e-81	6	8.25	MUL3.10	hypothetical protein CDL12_20926
LOC127240656	9.83e-77	0.753778	0.301	0.046	2.73e-72	6	6.543	T20F21.27	hypothetical protein F511_14664
LOC127256263	1.55e-75	1.93941	0.643	0.239	4.29e-71	6	2.69	F17J16.190	Multidrug resistance-associated protein/mitoxantrone resistance protein, ABC superfamily
LOC127260995	4.34e-75	0.864914	0.394	0.081	1.2e-70	6	4.864	T4E5	uncharacterized protein LOC105156178
LOC127265494	6.52e-75	1.97257	0.491	0.13	1.81e-70	6	3.777	ACS1	1-aminocyclopropane-1-carboxylate synthase
LOC127266346	5.7e-72	0.741769	0.257	0.036	1.58e-67	6	7.139	F16M14.22	ammonium transporter 2
LOC127253374	5.61e-71	1.26013	0.617	0.213	1.56e-66	6	2.897	MBG8.6	Glucose-6-phosphate/phosphate and phosphoenolpyruvate/phosphate antiporter
LOC127244518	2.54e-68	1.04676	0.39	0.087	7.03e-64	6	4.483	OsJ_007974	PREDICTED: homeobox-leucine zipper protein HAT5
LOC127258898	1.69e-66	1.23614	0.283	0.046	4.7e-62	6	6.152	ATEM1.15	sulfate transporter 3.1
LOC127242995	4.54e-66	0.71229	0.286	0.049	1.26e-61	6	5.837	T21E18.20	hypothetical protein CDL12_04176
LOC127254959	4.76e-66	1.41618	0.409	0.101	1.32e-61	6	4.05	F14G24.3	PREDICTED: caffeoylshikimate esterase
LOC127249951	8.55e-66	1.3487	0.569	0.198	2.37e-61	6	2.874	T1P2.14	F-box/kelch-repeat protein At1g30090
LOC127241388	9.61e-66	0.514652	0.279	0.045	2.66e-61	6	6.2	--	uncharacterized protein LOC105164952
LOC127252580	9.93e-65	0.839312	0.253	0.038	2.75e-60	6	6.658	At1g64065	uncharacterized protein LOC105173120
LOC127255972	7.41e-64	1.97437	0.439	0.124	2.05e-59	6	3.54	--	uncharacterized protein LOC105164048
LOC127260873	1.12e-63	1.69093	0.483	0.146	3.12e-59	6	3.308	F5A18.15	PREDICTED: probable peroxygenase 4 isoform X1
LOC127252174	2.65e-61	1.43504	0.472	0.138	7.35e-57	6	3.42	At2g05940	Serine/threonine protein kinase
LOC127265348	9.76e-60	1.31598	0.52	0.176	2.71e-55	6	2.955	T22A6.60	hypothetical protein CDL12_30213
LOC127248948	3.66e-59	1.03802	0.39	0.095	1.01e-54	6	4.105	M4I22.130	hypothetical protein Saspl_005631
LOC127250693	3.92e-58	2.17761	0.77	0.449	1.09e-53	6	1.715	T15D22.4	serine carboxypeptidase-like 50
LOC127260551	4.26e-57	2.11813	0.335	0.076	1.18e-52	6	4.408	SQE1	squalene monooxygenase-like
LOC127252516	1.02e-56	0.389524	0.264	0.045	2.84e-52	6	5.867	F22L4.8	Serine/threonine protein kinase
LOC127250736	7.57e-55	1.33965	0.472	0.145	2.1e-50	6	3.255	CYP76BK1	geraniol 8-hydroxylase-like
LOC127265502	4.11e-54	0.856713	0.268	0.05	1.14e-49	6	5.36	T12J13.6	WUSCHEL-related homeobox 11-like
LOC127249897	8.54e-53	0.671742	0.349	0.084	2.37e-48	6	4.155	MGH6.3	probable BOI-related E3 ubiquitin-protein ligase 2
LOC127250700	2.18e-51	1.23296	0.539	0.205	6.04e-47	6	2.629	F6A4.10	PREDICTED: basic leucine zipper 9
LOC127260661	9.32e-50	0.785453	0.331	0.08	2.58e-45	6	4.138	Solyc04g005610.2.1	hypothetical protein CDL12_29271
LOC127245415	7.61e-46	1.10023	0.301	0.073	2.11e-41	6	4.123	T22E19.8	endonuclease 2
LOC127248103	9.44e-46	1.25558	0.599	0.273	2.62e-41	6	2.194	K7L4.1	hypothetical protein CDL12_20885
LOC127266097	1.42e-43	1.33981	0.465	0.173	3.93e-39	6	2.688	F12M16.12	uncharacterized protein LOC105165426
LOC127242178	4.93e-43	0.675542	0.264	0.059	1.37e-38	6	4.475	F6H11.160	Serine/threonine protein kinase
LOC127246629	3e-41	1.81109	0.636	0.35	8.32e-37	6	1.817	F15D2.22	GDSL esterase/lipase At1g29670
LOC127260103	5.41e-40	0.541963	0.257	0.059	1.5e-35	6	4.356	--	uncharacterized protein LOC105161049
LOC127266527	6.52e-37	0.659285	0.268	0.068	1.81e-32	6	3.941	F28L1.7	heavy metal-associated isoprenylated plant protein 33-like
LOC127247819	2.33e-36	1.28522	0.275	0.074	6.44e-32	6	3.716	--	PREDICTED: pathogenesis-related protein STH-2-like
LOC127262668	2.51e-36	1.05247	0.264	0.069	6.97e-32	6	3.826	UGT2	UDP-glycosyltransferase
LOC127243603	5.25e-36	1.14549	0.61	0.325	1.45e-31	6	1.877	F13K23.3	UDP-glucose 4-epimerase
LOC127262595	3.15e-35	0.524837	0.253	0.063	8.74e-31	6	4.016	--	--
LOC127265335	7.49e-35	0.862721	0.517	0.225	2.08e-30	6	2.298	T22A6.70	probable WRKY transcription factor 7
LOC127239775	9.28e-35	1.06547	0.323	0.102	2.57e-30	6	3.167	4CL1	4-coumarate coenzyme A ligase
LOC127251149	4.58e-34	1.17026	0.61	0.336	1.27e-29	6	1.815	T1J8.13	PREDICTED: uncharacterized protein LOC105966334
LOC127254168	1.51e-33	1.1136	0.55	0.271	4.18e-29	6	2.03	--	hypothetical protein CDL12_27644
LOC127253675	4.05e-33	1.75785	0.494	0.235	1.12e-28	6	2.102	--	PREDICTED: cysteine proteinase inhibitor A-like
LOC127249761	1.54e-32	0.685209	0.271	0.077	4.27e-28	6	3.519	F12F1.24	aspartic proteinase-like
LOC127256307	2.09e-31	0.801196	0.45	0.191	5.79e-27	6	2.356	F9F8.22	adenine/guanine permease AZG1
LOC127242292	9.85e-31	0.92042	0.331	0.112	2.73e-26	6	2.955	C7A10.650	hypothetical protein CDL12_30176
LOC127251768	6.41e-30	0.850034	0.535	0.282	1.78e-25	6	1.897	F4P12.320	soluble inorganic pyrophosphatase 4-like isoform X1
LOC127248730	2.19e-29	0.681813	0.264	0.077	6.07e-25	6	3.429	F14K14.8	transcription factor bHLH30-like
LOC127259716	4.26e-29	0.710738	0.532	0.269	1.18e-24	6	1.978	F28A21.50	probable inactive receptor-like protein kinase At3g56050
LOC127252238	5.17e-28	0.498696	0.268	0.082	1.43e-23	6	3.268	F4P12.80	L-type lectin-domain containing receptor kinase VIII.1
LOC127258433	1.19e-27	1.01567	0.335	0.122	3.29e-23	6	2.746	--	uncharacterized protein LOC112513381
LOC127246321	4.65e-27	0.612862	0.29	0.099	1.29e-22	6	2.929	F23M19.5	G-type lectin S-receptor-like serine/threonine-protein kinase At1g34300
LOC127254570	8.37e-27	0.703722	0.461	0.215	2.32e-22	6	2.144	F5H14.18	protein STRUBBELIG-RECEPTOR FAMILY 3-like
LOC127244069	8.91e-27	3.85456	0.476	0.249	2.47e-22	6	1.912	--	casparian strip membrane protein 1
LOC127264023	2.81e-26	0.373078	0.253	0.075	7.8e-22	6	3.373	--	--
LOC127241942	9.94e-26	1.10592	0.431	0.205	2.75e-21	6	2.102	T28I19.70	homeobox-leucine zipper protein HAT22-like
LOC127260740	5.42e-25	1.14651	0.349	0.147	1.5e-20	6	2.374	dl4575c	beta-amylase 3, chloroplastic
LOC127245338	1.51e-24	1.2617	0.364	0.156	4.2e-20	6	2.333	F24J5.14	Arylacetamide deacetylase
LOC127264772	1.6e-24	0.723143	0.509	0.289	4.44e-20	6	1.761	OJ1215_E11.1	auxin response factor 19
LOC127246892	3.56e-24	0.535021	0.268	0.088	9.86e-20	6	3.045	T11I11.100	probable alkaline/neutral invertase B
LOC127241483	4.11e-24	0.984541	0.457	0.234	1.14e-19	6	1.953	F1P2.50	hypothetical protein CDL12_21885
LOC127246639	2.97e-23	0.721279	0.387	0.17	8.23e-19	6	2.276	OsJ_031884	Aspartyl protease
LOC127262047	3.05e-23	0.329354	0.268	0.09	8.45e-19	6	2.978	F20B18.80	Phosphatidylserine decarboxylase
LOC127242222	9.78e-23	0.667152	0.301	0.118	2.71e-18	6	2.551	--	uncharacterized protein LOC105158582
LOC127247793	1.57e-22	0.401652	0.309	0.116	4.35e-18	6	2.664	T25B24.3	nitric oxide synthase-interacting protein homolog
LOC127255883	1.84e-22	0.766721	0.286	0.106	5.11e-18	6	2.698	OsJ_03270	E3 ubiquitin-protein ligase MIEL1 isoform X1
LOC127259741	3.58e-22	1.11722	0.491	0.252	9.91e-18	6	1.948	PIP1E	PREDICTED: probable aquaporin PIP1-5
LOC127245844	4.97e-22	1.2588	0.532	0.323	1.38e-17	6	1.647	--	21 kDa protein-like
LOC127266285	5.29e-22	0.484341	0.372	0.164	1.47e-17	6	2.268	F11F8.36	probable E3 ubiquitin-protein ligase LOG2
LOC127251079	6.59e-22	0.767795	0.476	0.254	1.83e-17	6	1.874	--	hypothetical protein CDL12_13518
LOC127260244	8.14e-22	1.1635	0.461	0.241	2.26e-17	6	1.913	F14M13.2	hypothetical protein CDL12_21911
LOC127245245	1.16e-21	0.679651	0.48	0.253	3.22e-17	6	1.897	T13D8.4	Trehalose-6-phosphate synthase component TPS1
LOC127252333	1.54e-21	1.22492	0.387	0.184	4.28e-17	6	2.103	F16L2_170	hypothetical protein CDL12_01525
LOC127249585	3.17e-21	0.517948	0.268	0.098	8.77e-17	6	2.735	T6K22.110	uncharacterized protein LOC105175473
LOC127241311	4.14e-21	1.53112	0.435	0.237	1.15e-16	6	1.835	T19L5.140	hypothetical protein CDL12_16101
LOC127266635	5.16e-21	0.672689	0.465	0.245	1.43e-16	6	1.898	F18B13.26	uncharacterized protein At1g15400-like
LOC127257364	5.37e-21	2.20923	0.457	0.252	1.49e-16	6	1.813	--	dehydrin 1
LOC127251675	7.06e-21	0.370207	0.257	0.089	1.96e-16	6	2.888	F7J8.200	sulfoquinovosyl transferase SQD2-like
LOC127240916	7.09e-21	0.486763	0.309	0.124	1.96e-16	6	2.492	AN4069	peptidyl-prolyl cis-trans isomerase NIMA-interacting 4-like
LOC127262498	1.02e-20	2.03881	0.39	0.209	2.84e-16	6	1.866	F1E22.7	NDR1/HIN1-like protein 13
LOC127247650	2.92e-20	0.527682	0.435	0.218	8.1e-16	6	1.995	F3M18.18	MACPF domain-containing protein NSL1
LOC127265533	2.64e-19	0.576141	0.361	0.17	7.31e-15	6	2.124	F9N12.13	ATP-dependent RNA helicase pitchoune
LOC127248476	8.06e-19	0.561804	0.305	0.131	2.23e-14	6	2.328	AP22.97	R2R3-MYB protein
LOC127247564	1.13e-18	0.821339	0.558	0.34	3.14e-14	6	1.641	F19K23.22	probable WRKY transcription factor 31
LOC127250844	1.57e-18	0.722526	0.45	0.238	4.35e-14	6	1.891	--	eukaryotic translation initiation factor 1A isoform X1
LOC127248163	1.69e-18	0.69682	0.401	0.208	4.68e-14	6	1.928	--	uncharacterized protein LOC105168112
LOC127264955	2.38e-18	0.711754	0.42	0.217	6.59e-14	6	1.935	F17I23.220	UDP-glucuronate 4-epimerase 1
LOC127261920	4.19e-18	0.827405	0.372	0.183	1.16e-13	6	2.033	--	uncharacterized protein LOC105160192 isoform X1
LOC127253988	5.9e-18	1.26841	0.364	0.185	1.63e-13	6	1.968	T14G11.26	hypothetical protein CDL12_14326
LOC127258915	1.52e-17	1.22104	0.405	0.226	4.21e-13	6	1.792	T14P4.15	ABC transporter B family member 4
LOC127250637	2.1e-17	0.984068	0.405	0.216	5.81e-13	6	1.875	T1A4.50	Beta-amylase
LOC127265340	3.53e-17	1.09794	0.454	0.251	9.77e-13	6	1.809	T22C5.18	zinc finger protein ZAT10-like
LOC127252304	3.81e-17	0.668284	0.502	0.311	1.06e-12	6	1.614	A_IG002N01.6	hypothetical protein CDL12_13701
LOC127250786	3.91e-17	0.480422	0.297	0.13	1.08e-12	6	2.285	F24B9.25	probable protein phosphatase 2C 4
LOC127254641	3.94e-17	0.742777	0.275	0.123	1.09e-12	6	2.236	--	hypothetical protein F511_32447
LOC127248560	4.18e-17	0.579146	0.283	0.12	1.16e-12	6	2.358	MNA5.21	uncharacterized protein At1g04910 isoform X1
LOC127258094	8.6e-17	0.466473	0.424	0.22	2.38e-12	6	1.927	F24M12.160	zinc finger CCCH domain-containing protein 44-like isoform X2
LOC127249875	1.06e-16	0.666909	0.457	0.264	2.94e-12	6	1.731	OsJ_36836	protein LSD1
LOC127250385	1.06e-16	0.420983	0.316	0.143	2.94e-12	6	2.21	F17P19.13	Methyl-CpG DNA binding protein
LOC127263862	1.51e-16	0.58559	0.357	0.178	4.18e-12	6	2.006	XA21	Serine/threonine protein kinase
LOC127245002	3.19e-16	0.446778	0.301	0.139	8.84e-12	6	2.165	F24B9.32	uncharacterized protein LOC105172605
LOC127251967	9.17e-16	0.706169	0.472	0.293	2.54e-11	6	1.611	MMB12.27	hypothetical protein MIMGU_mgv1a024189mg, partial
LOC127247046	1.1e-15	1.15083	0.45	0.275	3.05e-11	6	1.636	MJP23.2	anthocyanidin 3-O-glucoside 2'''-O-xylosyltransferase-like isoform X1
LOC127252045	1.34e-15	0.964146	0.29	0.132	3.72e-11	6	2.197	OPR3	12-oxophytodienoate reductase 3
LOC127249448	1.54e-15	0.632701	0.297	0.138	4.28e-11	6	2.152	K7L4.1	hypothetical protein CDL12_20885
LOC127258927	2.09e-15	0.505307	0.257	0.109	5.8e-11	6	2.358	F22D16.14	probable E3 ubiquitin-protein ligase BAH1-like 1
LOC127258149	2.13e-15	0.593318	0.309	0.146	5.91e-11	6	2.116	T5E8.130	NAC domain-containing protein 82-like isoform X1
LOC127258253	2.22e-15	0.371371	0.264	0.11	6.16e-11	6	2.4	--	26S proteasome regulatory complex, subunit PSMD10
LOC127266518	2.45e-15	0.581223	0.45	0.257	6.78e-11	6	1.751	Glyma02g11800	peroxisomal adenine nucleotide carrier 1-like
LOC127260288	2.53e-15	0.495472	0.331	0.16	7e-11	6	2.069	--	glutamine synthetase
LOC127259885	2.55e-15	0.510081	0.268	0.117	7.08e-11	6	2.291	T4M5.2	scarecrow-like protein 8
LOC127256778	4.65e-15	0.539155	0.468	0.279	1.29e-10	6	1.677	F14P13.8	hypothetical protein CISIN_1g008862mg
LOC127248885	4.97e-15	0.708316	0.387	0.213	1.38e-10	6	1.817	T2K12	uncharacterized protein LOC105178023
LOC127246888	1.02e-14	1.04097	0.442	0.267	2.82e-10	6	1.655	F1B16.8	bZIP transcription factor 44
LOC127244942	1.03e-14	0.756341	0.32	0.157	2.84e-10	6	2.038	--	hypothetical protein CDL12_16626
LOC127263326	1.05e-14	0.336604	0.268	0.118	2.9e-10	6	2.271	F27J15.16/F27J15.17	uncharacterized protein LOC105161915
LOC127265337	1.05e-14	0.735008	0.435	0.267	2.92e-10	6	1.629	DAD2	probable strigolactone esterase DAD2
LOC127257025	1.16e-14	1.34021	0.357	0.201	3.22e-10	6	1.776	T23E18.6	alpha-amylase
LOC127254785	2.03e-14	5.03346	0.301	0.162	5.63e-10	6	1.858	--	hypothetical protein CDL12_04561
LOC127252537	3.84e-14	0.660328	0.357	0.194	1.07e-09	6	1.84	F20M13.30	serine/threonine-protein kinase STY46
LOC127241347	6.88e-14	0.650607	0.39	0.225	1.91e-09	6	1.733	HCT	shikimate O-hydroxycinnamoyltransferase
LOC127257207	1.45e-13	0.312475	0.275	0.125	4.01e-09	6	2.2	T27I15.140	synaptotagmin-5
LOC127241379	1.74e-13	0.43367	0.268	0.124	4.83e-09	6	2.161	Solyc03g114840	MADS-box transcription factor 7-like isoform X2
LOC127248423	3.2e-13	0.782436	0.29	0.153	8.88e-09	6	1.895	AP22.3	transcription factor BEE 2
LOC127239502	3.75e-13	1.16038	0.383	0.222	1.04e-08	6	1.725	T8O11.16	PREDICTED: nudix hydrolase 18, mitochondrial-like
LOC127250917	4.7e-13	0.778193	0.383	0.238	1.3e-08	6	1.609	F19K19.4	Serine/threonine protein kinase
LOC127243664	5.12e-13	0.621427	0.48	0.299	1.42e-08	6	1.605	OsJ_16417	uncharacterized RING finger protein C4G3.12c-like
LOC127265394	6.03e-13	0.462047	0.349	0.187	1.67e-08	6	1.866	MLN1.17	phospholipid-transporting ATPase 2 isoform X2
LOC127246721	6.16e-13	0.523916	0.379	0.215	1.71e-08	6	1.763	T9N14.8	patellin-3
LOC127251869	1.23e-12	0.503351	0.431	0.257	3.41e-08	6	1.677	T27E13.15	ubiquitin-activating enzyme E1
LOC127246986	1.7e-12	0.455181	0.297	0.153	4.72e-08	6	1.941	CYP81Q32	cytochrome P450 81E8-like isoform X2
LOC127240725	1.8e-12	0.657027	0.383	0.228	5e-08	6	1.68	MSJ11.22	phosphatidic acid phosphatase-related /PAP2-related
LOC127243510	2.9e-12	0.570511	0.268	0.135	8.04e-08	6	1.985	APG12	PREDICTED: ubiquitin-like protein ATG12 isoform X1
LOC127254663	3.76e-12	0.661362	0.275	0.132	1.04e-07	6	2.083	--	hypothetical protein F511_14947
LOC127249536	4.07e-12	0.336482	0.257	0.119	1.13e-07	6	2.16	F1K23.24	transcription factor VOZ1, partial
LOC127260739	4.85e-12	0.501947	0.394	0.23	1.34e-07	6	1.713	YLL040C	LOW QUALITY PROTEIN: uncharacterized protein LOC105155975
LOC127241452	5.01e-12	0.591735	0.394	0.239	1.39e-07	6	1.649	F13M14.30	PREDICTED: uncharacterized protein ycf45
LOC127258104	5.67e-12	0.355145	0.294	0.149	1.57e-07	6	1.973	F2H10.2	hypothetical protein CDL12_00385
LOC127247816	6.18e-12	0.618782	0.342	0.191	1.71e-07	6	1.791	OJ1027_G06.32	CBL-interacting protein kinase 23
LOC127240372	7.79e-12	1.25057	0.364	0.226	2.16e-07	6	1.611	F23N19.18	primary amine oxidase
LOC127261187	1.04e-11	0.473869	0.342	0.197	2.89e-07	6	1.736	T6D20.10	phospholipase D
LOC127257384	1.26e-11	1.19555	0.294	0.16	3.48e-07	6	1.837	CYP80B2	Cytochrome P450 CYP2 subfamily
LOC127254514	1.45e-11	0.310992	0.335	0.176	4.01e-07	6	1.903	T32N4.4	NADH-dehydrogenase (ubiquinone)
LOC127241998	1.74e-11	0.532682	0.357	0.208	4.82e-07	6	1.716	T9L3.60	L-aspartate oxidase, chloroplastic
LOC127263507	2.67e-11	0.288881	0.253	0.119	7.41e-07	6	2.126	T4B21.1	LOW QUALITY PROTEIN: polyadenylation and cleavage factor homolog 4-like
LOC127252446	3.86e-11	0.404548	0.331	0.18	1.07e-06	6	1.839	MSJ1.6	calmodulin-binding transcription activator 2
LOC127248675	6.05e-11	0.386494	0.342	0.189	1.68e-06	6	1.81	MVE11.5	protein MKS1
LOC127254104	6.06e-11	0.620869	0.305	0.171	1.68e-06	6	1.784	F24B18.1	hypothetical protein Saspl_010645
LOC127247467	1.66e-10	0.305972	0.275	0.144	4.61e-06	6	1.91	MAO2.2	PREDICTED: peroxisomal (S)-2-hydroxy-acid oxidase GLO1
LOC127261334	2.19e-10	0.369049	0.264	0.135	6.07e-06	6	1.956	--	uncharacterized protein LOC111398908
LOC127255035	5.93e-10	0.317839	0.268	0.14	1.64e-05	6	1.914	MXL8.14	dof zinc finger protein DOF3.1-like
LOC127242875	6.69e-10	0.276319	0.271	0.14	1.85e-05	6	1.936	F24D7.1	ubiquitin-conjugating enzyme E2 5-like
LOC127259052	8.27e-10	0.478002	0.346	0.209	2.29e-05	6	1.656	SPBC9B6.02c	Transposon Ty3-I Gag-Pol polyprotein
LOC127249092	1.15e-09	0.376589	0.297	0.163	3.18e-05	6	1.822	MOJ9.4	receptor protein kinase CLAVATA1
LOC127257379	3.86e-09	0.364908	0.342	0.208	0.000106869	6	1.644	T3F24.2	unnamed protein product
LOC127265450	3.98e-09	0.8362	0.286	0.169	0.000110357	6	1.692	--	UDP-glucose 4-epimerase GEPI48
LOC127248901	3.99e-09	0.31955	0.297	0.165	0.000110588	6	1.8	T13L16.14	hypothetical protein CDL12_28498
LOC127258480	4.92e-09	0.403408	0.342	0.207	0.000136394	6	1.652	OsJ_29953	60S ribosomal protein L7a-1
LOC127248039	5.64e-09	0.372546	0.331	0.199	0.000156392	6	1.663	F17J6.22	calcium-dependent protein kinase 33-like
LOC127263689	6.32e-09	0.257959	0.301	0.17	0.000175217	6	1.771	F14P22.160	DEAD-box ATP-dependent RNA helicase 37
LOC127261151	8.03e-09	0.883606	0.312	0.192	0.00022253	6	1.625	--	protein NIM1-INTERACTING 2-like
LOC127249113	8.13e-09	0.322394	0.257	0.139	0.000225437	6	1.849	YM9973.09	mitochondrial inner membrane protease subunit 2
LOC127254996	2.06e-08	0.388013	0.301	0.176	0.000570414	6	1.71	--	protein DEK-like
LOC127265495	2.14e-08	0.31595	0.327	0.198	0.000592429	6	1.652	F22C12.25	Telomerase elongation inhibitor/RNA maturation protein PINX1
LOC127242818	2.3e-08	0.311464	0.257	0.143	0.00063681	6	1.797	dl3210c	casein kinase 1-like protein 10
LOC127255544	2.35e-08	0.310897	0.253	0.139	0.000652016	6	1.82	F13C5.210	protein ENHANCED DISEASE RESISTANCE 2-like
LOC127264088	2.49e-08	0.417635	0.26	0.145	0.000689381	6	1.793	F27B13.60	pre-mRNA cleavage factor Im 25 kDa subunit 1
LOC127252156	3.48e-08	0.301901	0.257	0.144	0.000964938	6	1.785	F18C1.17	60S ribosomal protein L22-2
LOC127247240	6.71e-08	0.279839	0.32	0.195	0.00185965	6	1.641	T21E2.2	bidirectional sugar transporter SWEET2a-like
LOC127265161	6.84e-08	0.275753	0.275	0.16	0.001896	6	1.719	MBD2.14	probable E3 ubiquitin-protein ligase RHG1A
LOC127251444	9.07e-08	0.359665	0.26	0.147	0.00251443	6	1.769	KLLA0D17864g	senescence-associated protein
LOC127264020	1.4e-07	0.285859	0.271	0.16	0.00387379	6	1.694	--	PREDICTED: putative glucose-6-phosphate 1-epimerase
LOC127246232	1.14e-06	0.273832	0.268	0.161	0.0316138	6	1.665	At2g45210	auxin-responsive protein SAUR36-like
LOC127266403	1.38e-06	0.218323	0.294	0.18	0.0382179	6	1.633	MAF19.14	DExH-box ATP-dependent RNA helicase DExH14
LOC127246633	3.55e-06	0.255524	0.279	0.173	0.0984138	6	1.613	--	PREDICTED: carboxypeptidase O
LOC127247848	7.23e-06	0.212262	0.271	0.169	0.200294	6	1.604	YUP8H12.21	NEDD8-activating complex, APP-BP1/UBA5 component
LOC127252325	1.19e-05	0.191859	0.253	0.155	0.329254	6	1.632	F4L23.9	bifunctional dihydroflavonol 4-reductase/flavanone 4-reductase
Q730-t030	2.46e-97	1.90654	1	1	6.82e-93	7	1	--	--
LOC127261538	1.4e-79	1.95353	0.985	0.989	3.88e-75	7	0.996	psaA	Photosystem I P700 chlorophyll a apoprotein A1
LOC127261477	9.7e-75	2.54538	0.973	0.977	2.69e-70	7	0.996	matK	maturase K
Q730-p060	3.84e-74	1.86573	0.989	0.986	1.06e-69	7	1.003	--	--
LOC127261501	7.51e-74	1.91171	0.996	0.994	2.08e-69	7	1.002	atpA	hypothetical protein DKX38_030128
LOC127261529	4.38e-71	1.92912	0.935	0.947	1.21e-66	7	0.987	clpP	ATP-dependent Clp protease proteolytic subunit
LOC127261548	1.68e-68	1.70458	0.913	0.937	4.66e-64	7	0.974	rpoA	RNA polymerase alpha subunit
LOC127261505	5.08e-68	1.35599	1	0.998	1.41e-63	7	1.002	matK	maturase K
LOC127261540	2.52e-65	1.77988	0.996	0.994	6.99e-61	7	1.002	psaB	photosystem I P700 chlorophyll a apoprotein A2
Q730-p085	1.63e-64	2.52916	0.97	0.977	4.51e-60	7	0.993	--	--
LOC127261502	2.78e-63	1.98319	0.996	0.993	7.7e-59	7	1.003	ndhH	NADH dehydrogenase subunit 7
LOC127261556	5.71e-63	1.7868	0.913	0.952	1.58e-58	7	0.959	rps4	ribosomal protein S4
LOC127261481	9.95e-57	1.61849	0.97	0.99	2.76e-52	7	0.98	JNC1274	NADH dehydrogenase subunit 4
Q730-p008	3.04e-55	1.73497	0.901	0.945	8.43e-51	7	0.953	--	--
Q730-p083	7.93e-50	1.42837	0.977	0.99	2.2e-45	7	0.987	--	--
LOC127261545	9e-48	1.46585	0.932	0.959	2.5e-43	7	0.972	atpB	ATP synthase CF1 beta subunit
LOC127261535	1.46e-47	1.63515	0.852	0.91	4.06e-43	7	0.936	rpoB	RNA polymerase beta subunit
LOC127261542	5.77e-47	1.52235	0.996	0.999	1.6e-42	7	0.997	psbB	photosystem II 47 kDa protein
LOC127261551	1.54e-44	1.97054	0.814	0.836	4.27e-40	7	0.974	JNC0865	RNA polymerase alpha subunit
Q730-p080	4.5e-44	1.88115	0.856	0.912	1.25e-39	7	0.939	--	--
LOC127261552	9.53e-42	1.75541	0.795	0.847	2.64e-37	7	0.939	ndhK	NADH dehydrogenase subunit K
Q730-p061	1.06e-41	1.99181	0.829	0.877	2.95e-37	7	0.945	--	--
Q730-p019	9.23e-36	1.63175	0.768	0.769	2.56e-31	7	0.999	--	--
Q730-p051	1.82e-35	1.30398	0.89	0.941	5.06e-31	7	0.946	--	--
Q730-p010	9.4e-33	1.54127	0.821	0.928	2.61e-28	7	0.885	--	--
Q730-p049	1.01e-32	1.34105	0.916	0.969	2.8e-28	7	0.945	--	--
Q730-p050	1.28e-31	1.27143	0.962	0.989	3.56e-27	7	0.973	--	--
LOC127240789	3.2e-24	1.39685	0.787	0.889	8.86e-20	7	0.885	GlmaxMp39	F-type H+-transporting ATPase subunit alpha
LOC127241694	3.1e-23	1.32765	0.768	0.885	8.58e-19	7	0.868	--	LOW QUALITY PROTEIN: uncharacterized protein LOC110654457
LOC127259142	1.69e-15	1.2729	0.498	0.382	4.68e-11	7	1.304	PSC1477	Ycf2
Q730-p065	7.64e-15	1.48566	0.646	0.735	2.12e-10	7	0.879	--	--
LOC127239157	1.03e-14	1.28288	0.688	0.755	2.85e-10	7	0.911	NAD1	hypothetical protein
Q730-p042	1.6e-14	1.67963	0.646	0.754	4.42e-10	7	0.857	--	--
Q730-p029	1.56e-13	1.24669	0.487	0.394	4.33e-09	7	1.236	--	--
LOC127261534	1.23e-12	1.5838	0.51	0.453	3.41e-08	7	1.126	rpoC2	RNA polymerase beta'' subunit
Q730-p043	2.42e-12	1.46769	0.471	0.383	6.71e-08	7	1.23	--	--
LOC127261520	3.35e-11	0.980421	0.399	0.284	9.29e-07	7	1.405	petB	cytochrome b6
LOC127244592	6.09e-11	1.27156	0.586	0.599	1.69e-06	7	0.978	GlmaxMp19	hypothetical protein FNV43_RR08330
LOC127261559	1.94e-10	1.34588	0.555	0.576	5.38e-06	7	0.964	rpl2-B	ribosomal protein L23
LOC127239155	2.67e-10	1.13552	0.399	0.301	7.41e-06	7	1.326	PSC1477	Ycf2
LOC127252412	3.98e-09	0.000267012	0.54	0.882	0.000110217	7	0.612	F28A23.130	polyadenylate-binding protein 2-like
LOC127254827	8.05e-09	1.03658	0.916	0.973	0.000223193	7	0.941	--	--
LOC127245749	3.2e-08	0.891109	0.289	0.188	0.000887501	7	1.537	RPL5	uncharacterized protein LOC114172418
Q730-p012	6.8e-08	0.956462	0.338	0.245	0.00188547	7	1.38	--	--
LOC127258906	1.31e-07	0.0403113	0.338	0.61	0.00361844	7	0.554	LOX-H1	PREDICTED: linoleate 13S-lipoxygenase 2-1, chloroplastic-like
LOC127253854	2.87e-07	0.0232489	0.399	0.711	0.00795223	7	0.561	OJ1540_H01.4	probable protein phosphatase 2C 60
LOC127246201	6.16e-07	1.12736	0.445	0.4	0.0170678	7	1.112	AtMg00570	SecY-independent membrane transporter protein, partial
LOC127265424	6.61e-07	0.138926	0.475	0.802	0.0183187	7	0.592	MSL1.2	PREDICTED: uncharacterized protein LOC105973603
LOC127255785	3.86e-06	0.100568	0.452	0.766	0.107094	7	0.59	YML018C	thiamine-repressible mitochondrial transport protein THI74 isoform X1
Q730-t017	4.23e-06	0.961921	0.49	0.49	0.117312	7	1	--	--
LOC127255637	4.31e-06	0.0650597	0.43	0.75	0.119349	7	0.573	F5M6.7	extra-large guanine nucleotide-binding protein 3
LOC127257071	4.77e-06	0.890368	0.852	0.932	0.132241	7	0.914	MXA21.170	thaumatin-like protein 1b
LOC127264538	5.67e-06	0.273294	0.365	0.66	0.157127	7	0.553	T29M8.14	hypothetical protein STAS_14026
LOC127245809	6.05e-06	0.102652	0.498	0.834	0.167595	7	0.597	--	hypothetical protein Saspl_028513
LOC127263815	6.64e-06	0.231911	0.354	0.638	0.184054	7	0.555	F10B6.5	hypothetical protein CDL12_12483
LOC127241737	8.5e-06	0.172081	0.247	0.444	0.235678	7	0.556	F15H18.11	Serine/threonine protein kinase
LOC127252186	8.73e-06	0.0437977	0.468	0.735	0.241907	7	0.637	MJE7.18	hypothetical protein CDL12_21661
LOC127258158	9.82e-06	0.156368	0.536	0.88	0.272169	7	0.609	T6J22.16	amino acid transporter family protein
Q730-p082	1.07e-05	1.18306	0.437	0.432	0.296061	7	1.012	--	--
LOC127244534	1.32e-05	0.286344	0.255	0.457	0.367072	7	0.558	MUG13.22	P-type ATPase
LOC127255437	1.41e-05	0.391238	0.361	0.646	0.390615	7	0.559	F3C3.1	hypothetical protein CDL12_18359
LOC127260651	1.76e-05	0.290353	0.255	0.46	0.488215	7	0.554	--	serine/arginine-rich splicing factor 11-like
LOC127264206	1.83e-05	0.361967	0.3	0.538	0.506181	7	0.558	--	hypothetical protein CDL12_21423
LOC127265072	1.95e-05	0.180656	0.297	0.503	0.541167	7	0.59	T28I19.150	phosphoenolpyruvate carboxykinase (ATP)
LOC127242741	2.12e-05	0.272663	0.395	0.669	0.587384	7	0.59	--	uncharacterized protein LOC105158774
LOC127254153	2.14e-05	0.218033	0.346	0.62	0.592111	7	0.558	F7H12	protein TOPLESS
LOC127250240	2.46e-05	0.137178	0.373	0.655	0.682207	7	0.569	--	non-lysosomal glucosylceramidase
LOC127262121	2.58e-05	0.258495	0.278	0.488	0.714048	7	0.57	MAA21.130	protein OBERON 4
LOC127258878	2.86e-05	0.268161	0.354	0.63	0.792752	7	0.562	UMAG_04995	NF-kappa-B-activating protein
LOC127246857	2.92e-05	0.119718	0.243	0.421	0.808771	7	0.577	T27I1.9	branched-chain-amino-acid aminotransferase 2, chloroplastic
LOC127252640	3.08e-05	0.203882	0.262	0.464	0.854845	7	0.565	MWL2.18	glyoxylate/succinic semialdehyde reductase 1
LOC127255272	3.18e-05	0.012691	0.608	0.876	0.881749	7	0.694	MDC12.13	CREB binding protein/P300
LOC127249080	3.25e-05	0.0689516	0.532	0.843	0.899857	7	0.631	AMT1-1	ammonium transporter, Amt family
LOC127247758	3.79e-05	0.172121	0.243	0.427	1	7	0.569	OJ1008_D06.12-1	protein MEI2-like 2
LOC127257350	3.85e-05	0.0169049	0.323	0.557	1	7	0.58	T9N14.8	patellin-3-like
LOC127242562	3.91e-05	0.741139	0.255	0.186	1	7	1.371	COB	cytochrome b
LOC127251685	4.13e-05	0.325495	0.297	0.506	1	7	0.587	F18L15.160	UDP-glucuronic acid decarboxylase 6
LOC127256753	4.56e-05	0.230001	0.289	0.505	1	7	0.572	OsJ_35157	calcium-transporting ATPase 4, plasma membrane-type
LOC127256298	4.65e-05	0.0378069	0.464	0.758	1	7	0.612	MYN8.7	glutamate synthase (NADPH/NADH)
LOC127266305	5.05e-05	0.263137	0.354	0.61	1	7	0.58	F14P14.15	calmodulin-binding receptor-like cytoplasmic kinase 3
LOC127243638	5.22e-05	0.288996	0.259	0.453	1	7	0.572	F20B17.11	Isopentenyl-diphosphate Delta-isomerase
LOC127251282	5.99e-05	0.417831	0.297	0.531	1	7	0.559	F18O19.7	PREDICTED: UDP-glycosyltransferase 74F2-like
LOC127248467	6.78e-05	0.31696	0.202	0.362	1	7	0.558	T3A5.50	LOW QUALITY PROTEIN: U1 small nuclear ribonucleoprotein 70 kDa
LOC127251600	6.91e-05	0.214405	0.43	0.718	1	7	0.599	T20L15_100	U-box domain-containing protein 16
LOC127253139	7.09e-05	0.410178	0.236	0.422	1	7	0.559	C17L7.40	equilibrative nucleotide transporter 3 isoform X2
LOC127246058	7.16e-05	0.0634081	0.483	0.747	1	7	0.647	MDC12.13	BTB/POZ and TAZ domain-containing protein 1
LOC127255736	7.31e-05	0.310567	0.255	0.441	1	7	0.578	F2K11.13	Serine/threonine protein kinase
LOC127254829	7.38e-05	0.331586	0.278	0.49	1	7	0.567	AP22	long chain base biosynthesis protein 1
LOC127250259	7.48e-05	0.254582	0.186	0.334	1	7	0.557	At5g21920	uncharacterized protein LOC105180349
LOC127262328	7.9e-05	0.269768	0.304	0.533	1	7	0.57	F26B6.11	extra-large guanine nucleotide-binding protein 1
LOC127247721	9.59e-05	0.244557	0.411	0.704	1	7	0.584	GT6	UDP-glycosyltransferase
LOC127247245	0.000101176	0.219245	0.411	0.693	1	7	0.593	K23L20.14	copper-transporting ATPase RAN1
LOC127263698	0.00011051	0.229055	0.163	0.293	1	7	0.556	--	cleft lip and palate transmembrane protein 1 homolog
LOC127261503	0.00011872	0.946664	0.502	0.543	1	7	0.924	psbA	photosystem II protein D1
LOC127251920	0.000124836	0.259596	0.186	0.32	1	7	0.581	MHM17.7	putative transcription factor bHLH041
LOC127245336	0.000130557	0.28893	0.338	0.572	1	7	0.591	SPCC777.14	U4/U6-associated splicing factor PRP4
LOC127242657	0.000131668	0.201518	0.217	0.379	1	7	0.573	F25L23.220	CMP-sialic acid transporter 5
LOC127255814	0.0001388	0.108064	0.43	0.696	1	7	0.618	--	PREDICTED: putative glucose-6-phosphate 1-epimerase
LOC127253165	0.000149664	0.139213	0.156	0.277	1	7	0.563	F26G16.4	K+/Cl- cotransporter KCC1
LOC127265751	0.000151688	0.301742	0.217	0.38	1	7	0.571	--	uncharacterized protein LOC105164705
LOC127250062	0.000156886	0.32062	0.365	0.636	1	7	0.574	T32M21_30	far upstream element-binding protein 2-like
LOC127259031	0.000162472	0.212841	0.384	0.656	1	7	0.585	--	PREDICTED: general transcriptional corepressor trfA
LOC127239672	0.000168774	0.376938	0.297	0.515	1	7	0.577	SPCC1235.04c	FAD synthase isoform X1
LOC127250876	0.000178996	0.110278	0.141	0.254	1	7	0.555	F9G14_190	E3 ubiquitin-protein ligase UPL4 isoform X1
LOC127240686	0.000182277	0.203647	0.395	0.666	1	7	0.593	F18O19.4	Tyrosine kinase
LOC127250760	0.000184845	0.679766	0.342	0.598	1	7	0.572	--	hypothetical protein MANES_04G020300
LOC127265928	0.000191628	0.378988	0.247	0.437	1	7	0.565	--	putative anthocyanidin reductase isoform X2
LOC127263481	0.000201697	0.115458	0.144	0.257	1	7	0.56	--	hypothetical protein CDL12_09960
LOC127250517	0.000217178	0.177698	0.183	0.318	1	7	0.575	--	uncharacterized protein LOC105158630
LOC127251585	0.000224332	0.103032	0.141	0.252	1	7	0.56	T9I4.13	RHOMBOID-like protein 1
LOC127263210	0.000224564	0.344438	0.228	0.387	1	7	0.589	SPBC15D4.13c	uncharacterized protein LOC105157660 isoform X1
LOC127241650	0.000224768	0.387633	0.205	0.366	1	7	0.56	T1O24.15	flowering time control protein FPA
LOC127256945	0.00023408	0.229054	0.179	0.311	1	7	0.576	F17M19.13	receptor homology region, transmembrane domain- and RING domain-containing protein 2
LOC127264382	0.000235478	0.25242	0.175	0.304	1	7	0.576	F7O12.2	PREDICTED: exocyst complex component SEC5A-like
LOC127252259	0.000247196	0.364141	0.228	0.382	1	7	0.597	M4I22.100	MEKK
LOC127256995	0.000250113	0.764162	0.593	0.72	1	7	0.824	F24J8.21	uncharacterized protein LOC105180166
LOC127242533	0.000293214	0.256156	0.144	0.259	1	7	0.556	F4P9.38	SWI/SNF related-matrix-associated actin-dependent regulator of chromatin subfamily C
LOC127242919	0.000295346	0.196692	0.384	0.637	1	7	0.603	T4I9.18	uncharacterized protein LOC105163227
LOC127260820	0.000297218	0.318014	0.163	0.295	1	7	0.553	OsJ_07710	Kinesin-like protein
LOC127248939	0.000305098	0.566581	0.274	0.476	1	7	0.576	K1G2.10	uncharacterized membrane protein At3g27390
LOC127264091	0.00033218	0.389861	0.259	0.443	1	7	0.585	T30N20_110	transmembrane 9 superfamily member 9-like
LOC127240927	0.000339774	0.166249	0.156	0.272	1	7	0.574	MAF19.15	hypothetical protein CDL12_23727
LOC127262264	0.000343659	0.202416	0.255	0.424	1	7	0.601	MNR1	uncharacterized protein LOC105174340
LOC127251250	0.000353987	0.292929	0.281	0.459	1	7	0.612	F26O13.190	PREDICTED: putative receptor-like protein kinase At5g39000 isoform X1
LOC127263846	0.000358451	0.102383	0.502	0.782	1	7	0.642	F1N19.23	methionine gamma-lyase
LOC127241089	0.000373165	0.11492	0.152	0.268	1	7	0.567	T4P13.22	SNF1-related protein kinase catalytic subunit alpha KIN10 isoform X2
LOC127248233	0.000419487	0.294577	0.205	0.352	1	7	0.582	SPAC56F8.03	eukaryotic translation initiation factor 5B
LOC127255600	0.000419876	0.321411	0.167	0.287	1	7	0.582	F14F18_130	hypothetical protein CDL12_25406
LOC127248771	0.000453324	0.253857	0.346	0.547	1	7	0.633	PT1	inorganic phosphate transporter 1-4-like
LOC127243106	0.000488861	0.158458	0.437	0.647	1	7	0.675	T14P4.15	PREDICTED: ABC transporter B family member 4-like
LOC127253345	0.000548724	0.00291149	0.703	0.888	1	7	0.792	CYP71D10	cytochrome P450 71D11-like
LOC127246350	0.000602254	0.248265	0.167	0.285	1	7	0.586	AP22.33	protein DA1
LOC127247607	0.000657755	0.197873	0.16	0.269	1	7	0.595	F14J16.14	E3 ubiquitin-protein ligase UPL1
LOC127254207	0.000670428	0.404129	0.194	0.323	1	7	0.601	F14G9.24	probable LRR receptor-like serine/threonine-protein kinase At1g56140
LOC127259393	0.000744803	0.432074	0.247	0.408	1	7	0.605	MJB21.20	splicing factor U2af small subunit B-like
LOC127257998	0.000759176	0.392567	0.327	0.559	1	7	0.585	F6H11.30	ACT domain-containing protein ACR1 isoform X2
LOC127246098	0.000768024	0.104207	0.144	0.253	1	7	0.569	F20M17.8	leucine-rich repeat receptor-like serine/threonine/tyrosine-protein kinase SOBIR1
LOC127265444	0.000828041	0.24453	0.156	0.263	1	7	0.593	ZEAMMB73_923224	PREDICTED: myosin-15
LOC127250670	0.00085709	0.189554	0.19	0.32	1	7	0.594	MCB17.12	hypothetical protein CDL12_17956
LOC127247126	0.000858047	0.217765	0.152	0.261	1	7	0.582	--	uncharacterized protein LOC105175040 isoform X2
LOC127266297	0.000879565	0.451407	0.354	0.581	1	7	0.609	F18G18.90	EIN3-binding F-box protein 1-like
LOC127253426	0.000880938	0.27654	0.445	0.704	1	7	0.632	SPAC29B12.06c	cell differentiation protein RCD1 homolog
LOC127251063	0.000908039	0.100262	0.183	0.301	1	7	0.608	F18N11.50	MLO-like protein 3 isoform X2
LOC127251791	0.000936097	0.0880082	0.316	0.489	1	7	0.646	F2H17.8	uridine nucleosidase 1-like
LOC127252910	0.000961627	0.44475	0.711	0.777	1	7	0.915	OsJ_15308	endochitinase EP3-like
LOC127249664	0.000971704	0.190885	0.167	0.278	1	7	0.601	CAGL0F04433g	CTP synthase-like
LOC127242828	0.00098759	0.408095	0.205	0.334	1	7	0.614	PMA1	plasma membrane ATPase 1
LOC127255271	0.00100217	0.201122	0.27	0.43	1	7	0.628	F16F14.25	probable LRR receptor-like serine/threonine-protein kinase At2g16250
LOC127248589	0.00101538	0.301254	0.479	0.772	1	7	0.62	F7O12.5	trihelix transcription factor GT-2-like
LOC127256749	0.00104332	0.246544	0.171	0.293	1	7	0.584	F8F6.10	triacylglycerol lipase SDP1
LOC127251647	0.00105784	0.425977	0.259	0.421	1	7	0.615	F4H5.8	probable LRR receptor-like serine/threonine-protein kinase At1g06840 isoform X1
LOC127262798	0.00110167	0.329007	0.179	0.301	1	7	0.595	T1J8.3	callose synthase 10
LOC127245245	0.00116889	0.157847	0.156	0.264	1	7	0.591	T13D8.4	Trehalose-6-phosphate synthase component TPS1
LOC127246292	0.0011834	0.150024	0.148	0.253	1	7	0.585	F14J16.14	E3 ubiquitin-protein ligase UPL2 isoform X1
LOC127250284	0.00124631	0.382954	0.205	0.348	1	7	0.589	OsJ_10786	putative GTP diphosphokinase RSH1, chloroplastic
LOC127245384	0.00129994	0.508625	0.319	0.524	1	7	0.609	A_TM018A10.14	hypothetical protein MIMGU_mgv1a002225mg
LOC127259529	0.00131497	0.310713	0.228	0.377	1	7	0.605	T5N23.30	structural maintenance of chromosomes protein 1
LOC127253696	0.0013546	0.145443	0.323	0.521	1	7	0.62	CYP73A4	trans-cinnamate 4-monooxygenase-like
LOC127250343	0.0013894	0.281315	0.19	0.312	1	7	0.609	dl3515w	vacuole membrane protein KMS1
LOC127241996	0.00141217	0.288794	0.16	0.268	1	7	0.597	SPAC19G12.07c	RNA-binding protein 39-like isoform X1
LOC127250789	0.00154907	0.463331	0.202	0.336	1	7	0.601	--	uncharacterized protein LOC105180011 isoform X1
LOC127243476	0.00155464	0.295923	0.221	0.35	1	7	0.631	F4D11.40	TOM1-like protein 9
LOC127255786	0.00156633	0.417548	0.274	0.456	1	7	0.601	F11C18.60	probable protein phosphatase 2C 60
LOC127244032	0.00165133	0.29457	0.156	0.264	1	7	0.591	T22O13.6	structural maintenance of chromosomes protein 3 isoform X1
LOC127252299	0.00167197	0.787639	0.251	0.206	1	7	1.218	NAD2	hypothetical protein E3N88_09115
LOC127264780	0.00176975	0.529542	0.259	0.43	1	7	0.602	F4I10.80	Lysine-ketoglutarate reductase/saccharopine dehydrogenase
LOC127253806	0.00178279	0.298276	0.179	0.293	1	7	0.611	MCK7.14	Mitochondrial Fe/S cluster exporter, ABC superfamily
LOC127256191	0.00188737	0.311943	0.19	0.306	1	7	0.621	--	--
LOC127247865	0.00192424	0.502681	0.285	0.465	1	7	0.613	TSJT1	stem-specific protein TSJT1
LOC127246228	0.00194261	0.285318	0.183	0.294	1	7	0.622	F11I4_16	ATP-dependent RNA helicase A
LOC127262361	0.00194768	0.336918	0.156	0.263	1	7	0.593	F17I5.10	uncharacterized protein LOC105169441
LOC127250222	0.00196437	0.316148	0.175	0.284	1	7	0.616	F14M4.9/F14M4.10	hypothetical protein CDL12_04042
LOC127259716	0.00230031	0.229268	0.171	0.281	1	7	0.609	F28A21.50	probable inactive receptor-like protein kinase At3g56050
LOC127251218	0.00236413	0.206553	0.16	0.257	1	7	0.623	F14P13.2	PREDICTED: exocyst complex component SEC8
LOC127264706	0.00249134	0.0834583	0.194	0.302	1	7	0.642	--	blue copper protein-like
LOC127245567	0.00257898	0.348467	0.194	0.308	1	7	0.63	F24J13.10	Serine/threonine protein kinase
LOC127252884	0.00346839	0.334042	0.167	0.277	1	7	0.603	UMAG_01624	protein transport protein SEC23-like
LOC127264412	0.00368481	0.389068	0.183	0.295	1	7	0.62	T3F20.25	probable LRR receptor-like serine/threonine-protein kinase At1g07650 isoform X1
LOC127249883	0.00393009	0.378204	0.19	0.307	1	7	0.619	F1N18.19	probable LRR receptor-like serine/threonine-protein kinase RFK1
LOC127246426	0.0039745	0.283639	0.16	0.258	1	7	0.62	EMB8	embryogenesis-associated protein EMB8
LOC127253990	0.00412378	0.377734	0.175	0.283	1	7	0.618	T16L1.120	PREDICTED: protein EXECUTER 1, chloroplastic
LOC127254211	0.00419837	0.483355	0.243	0.393	1	7	0.618	F17I5.220	methylcrotonoyl-CoA carboxylase beta chain, mitochondrial
LOC127264789	0.00443534	0.272596	0.171	0.272	1	7	0.629	F27F5.2	pre-mRNA-processing protein 40A-like
LOC127263089	0.00517656	0.358716	0.224	0.346	1	7	0.647	T16I18.60	nuclear poly(A) polymerase 4-like isoform X2
LOC127241587	0.00580102	0.289392	0.167	0.265	1	7	0.63	--	BAH domain protein
LOC127244021	0.00588772	0.394071	0.243	0.381	1	7	0.638	F28J12.2	KH domain-containing protein At4g18375
LOC127251529	0.00619646	0.760015	0.338	0.323	1	7	1.046	COX3	uncharacterized protein LOC111784179
LOC127244370	0.00653649	0.267779	0.179	0.274	1	7	0.653	T1B9.18	callose synthase 9
LOC127262243	0.0067177	0.297407	0.183	0.286	1	7	0.64	CYP71D10	premnaspirodiene oxygenase-like
LOC127246227	0.00682141	0.324251	0.464	0.734	1	7	0.632	MUG13.22	phospholipid-transporting ATPase 1
Q730-t012	0.00729967	0.705374	0.262	0.229	1	7	1.144	--	--
LOC127263272	0.00788532	0.234677	0.259	0.395	1	7	0.656	KLLA0D17864g	hypothetical protein GLYMA_13G018000
LOC127249767	0.00802893	0.426234	0.274	0.419	1	7	0.654	P0556A05.32	Cellulose synthase-like protein
LOC127262577	0.00852575	0.553674	0.316	0.495	1	7	0.638	MXE10.2	Permease of the major facilitator superfamily
LOC127250519	0.00852854	0.610544	0.171	0.274	1	7	0.624	F1K23.29	PREDICTED: uncharacterized protein At1g28695-like isoform X2
LOC127265981	0.00868006	0.411474	0.228	0.357	1	7	0.639	F20D23.8	translation initiation factor IF-2, chloroplastic
LOC127247684	0.00889576	0.197669	0.228	0.343	1	7	0.665	SPAC10F6.03c	CTP synthase (UTP-ammonia lyase)
LOC127244934	0.00892378	0.394242	0.202	0.309	1	7	0.654	U2AF65B	splicing factor U2af large subunit B-like isoform X1
LOC127264076	0.00899704	0.456126	0.236	0.368	1	7	0.641	F14G9.24	probable LRR receptor-like serine/threonine-protein kinase At1g56140 isoform X2
LOC127247634	0.00900283	0.336908	0.175	0.271	1	7	0.646	F27M3.22	Sinapine esterase
LOC127260697	0.00951965	0.329944	0.186	0.294	1	7	0.633	SPCC1259.02c	Aminopeptidases of the M20 family
LOC127265549	3.05e-127	3.07055	0.685	0.103	8.46e-123	8	6.65	--	plasma membrane intrinsic protein 1
LOC127243797	5.2e-78	4.49057	0.951	0.606	1.44e-73	8	1.569	RCA1	ribulose bisphosphate carboxylase/oxygenase activase, chloroplastic isoform X2
LOC127239286	4.48e-74	3.08648	0.937	0.551	1.24e-69	8	1.701	T1J8.1	Aquaporin (major intrinsic protein family)
LOC127253325	2.39e-72	3.25442	0.958	0.696	6.63e-68	8	1.376	PSBR	photosystem II 10 kDa polypeptide, chloroplastic
LOC127254111	5.25e-72	2.92163	0.951	0.705	1.45e-67	8	1.349	MAO2.2	peroxisomal (S)-2-hydroxy-acid oxidase
LOC127243928	1.75e-70	3.02571	0.951	0.652	4.86e-66	8	1.459	CAB6A	Chlorophyll a-b binding protein 6A
LOC127262825	1.67e-68	2.93067	0.965	0.75	4.64e-64	8	1.287	PSAH	photosystem I reaction center subunit VI
LOC127242385	4.07e-67	3.04767	0.937	0.747	1.13e-62	8	1.254	F19H22.70	fructose-bisphosphate aldolase 1, chloroplastic-like
LOC127249577	6.94e-64	4.25418	0.923	0.692	1.92e-59	8	1.334	CAB21	PREDICTED: chlorophyll a-b binding protein 21, chloroplastic-like
LOC127242773	3.92e-63	3.05182	0.895	0.583	1.09e-58	8	1.535	F4P13.5	carbonic anhydrase, chloroplastic-like
LOC127263036	6.1e-60	2.20392	0.93	0.843	1.69e-55	8	1.103	petC	cytochrome b6-f complex iron-sulfur subunit 1, chloroplastic
LOC127260676	1.04e-58	1.8467	0.35	0.051	2.87e-54	8	6.863	M4E13.150	aquaporin PIP2;2
LOC127252459	5.66e-55	2.55168	0.678	0.244	1.57e-50	8	2.779	A_IG002N01.18	hypothetical protein CDL12_00690
Q730-p083	7.02e-55	1.30861	1	0.989	1.95e-50	8	1.011	--	--
LOC127245387	4.37e-54	2.66159	0.923	0.768	1.21e-49	8	1.202	T4M8.13	nodulin-related protein 1
LOC127241890	7.9e-54	3.1467	0.888	0.633	2.19e-49	8	1.403	--	ribulose bisphosphate carboxylase small chain, chloroplastic-like
LOC127259602	1.23e-53	3.20949	0.867	0.607	3.4e-49	8	1.428	AS	Asparagine synthase (glutamine-hydrolyzing)
LOC127246449	2e-52	1.73438	0.993	0.994	5.55e-48	8	0.999	--	hypothetical protein BC332_12207
LOC127261542	2.03e-51	0.981836	1	0.998	5.62e-47	8	1.002	psbB	photosystem II 47 kDa protein
LOC127246840	9.1e-51	2.98207	0.762	0.375	2.52e-46	8	2.032	F24G24.140	hypothetical protein CDL12_25920
LOC127261481	1.21e-50	1.09942	1	0.989	3.37e-46	8	1.011	JNC1274	NADH dehydrogenase subunit 4
LOC127251562	3.11e-50	2.36086	0.601	0.198	8.61e-46	8	3.035	MHF15.19	2-Cys peroxiredoxin BAS1, chloroplastic-like
LOC127247017	3.58e-49	2.44789	0.72	0.319	9.92e-45	8	2.257	GPB1	glyceraldehyde-3-phosphate dehydrogenase (NADP+) (phosphorylating)
Q730-p050	1.1e-48	1.16981	1	0.988	3.04e-44	8	1.012	--	--
LOC127249137	3.95e-48	2.08116	0.755	0.397	1.1e-43	8	1.902	--	glutamine synthetase leaf isozyme, chloroplastic
LOC127252592	4.05e-47	1.81252	0.944	0.923	1.12e-42	8	1.023	METK1	S-adenosylmethionine synthase 1-like
LOC127247311	6.97e-47	1.97086	0.909	0.779	1.93e-42	8	1.167	F20N2.21	photosystem I subunit V
LOC127240441	1.46e-46	2.9378	0.769	0.424	4.06e-42	8	1.814	--	14 kDa proline-rich protein DC2.15-like
LOC127266683	2.09e-46	2.78792	0.72	0.339	5.81e-42	8	2.124	T27G7	photosystem I subunit PsaO
LOC127247068	2.2e-46	1.31842	1	0.996	6.11e-42	8	1.004	--	cysteine-rich and transmembrane domain-containing protein WIH2-like isoform X1
Q730-t030	5.74e-46	0.74923	1	1	1.59e-41	8	1	--	--
LOC127245394	9.72e-46	2.51783	0.734	0.386	2.69e-41	8	1.902	F24J13.15	Alanine aminotransferase
LOC127250139	2.02e-44	2.51798	0.664	0.294	5.61e-40	8	2.259	ATPG	hypothetical protein CDL12_03272
LOC127249853	1.31e-43	2.94217	0.762	0.432	3.63e-39	8	1.764	CAB21	chlorophyll a-b binding protein 21, chloroplastic
LOC127252045	1.61e-41	1.82723	0.476	0.131	4.45e-37	8	3.634	OPR3	12-oxophytodienoate reductase 3
LOC127254955	2.79e-41	2.22346	0.65	0.284	7.74e-37	8	2.289	PSBP	oxygen-evolving enhancer protein 2-1, chloroplastic-like
LOC127244022	5.11e-41	1.62277	0.916	0.823	1.42e-36	8	1.113	F14O4.7	Alanine-glyoxylate aminotransferase AGT1
LOC127244856	4.55e-40	2.16186	0.797	0.565	1.26e-35	8	1.411	FAD7	Delta(12)-fatty acid dehydrogenase
Q730-p049	5.57e-40	1.17363	0.986	0.967	1.54e-35	8	1.02	--	--
LOC127254717	6.1e-40	1.93965	0.406	0.1	1.69e-35	8	4.06	F1C12.180	PREDICTED: plasma membrane-associated cation-binding protein 1
LOC127259882	3.76e-39	2.22208	0.476	0.14	1.04e-34	8	3.4	--	remorin
LOC127261501	8.56e-39	0.80966	1	0.994	2.37e-34	8	1.006	atpA	hypothetical protein DKX38_030128
LOC127240871	1.05e-38	2.13485	0.734	0.468	2.9e-34	8	1.568	--	ribulose-phosphate 3-epimerase, chloroplastic
LOC127252070	1.97e-37	1.50881	0.958	0.935	5.45e-33	8	1.025	--	hypothetical protein CDL12_15442
LOC127252536	2.36e-37	1.56881	0.336	0.071	6.53e-33	8	4.732	M4E13.150	uncharacterized protein LOC105169921
LOC127260930	1.83e-36	2.15888	0.776	0.611	5.07e-32	8	1.27	--	serine hydroxymethyltransferase, mitochondrial
LOC127245451	2.02e-36	1.34928	0.909	0.88	5.59e-32	8	1.033	HSC80	heat shock cognate protein 80-like
LOC127260377	2.66e-36	2.35404	0.755	0.54	7.38e-32	8	1.398	MLJ15.4	glyceraldehyde-3-phosphate dehydrogenase A, chloroplastic
LOC127265736	5.64e-36	1.87875	0.42	0.115	1.56e-31	8	3.652	OsJ_17281	uncharacterized protein LOC105164695
Q730-p060	5.33e-35	0.876711	0.993	0.986	1.48e-30	8	1.007	--	--
LOC127247937	8.47e-35	2.15829	0.476	0.152	2.35e-30	8	3.132	LHBC1	chlorophyll a-b binding protein 13, chloroplastic
LOC127261720	1.15e-34	2.11895	0.476	0.16	3.2e-30	8	2.975	F19D11.10	PREDICTED: protein CURVATURE THYLAKOID 1B, chloroplastic
LOC127243419	3.46e-33	2.03397	0.517	0.198	9.59e-29	8	2.611	GDCSP	glycine dehydrogenase (decarboxylating), mitochondrial
LOC127263647	4.51e-33	2.23006	0.594	0.273	1.25e-28	8	2.176	ZIP	magnesium-protoporphyrin IX monomethyl ester oxidative cyclase
LOC127241665	4.62e-33	1.57159	0.343	0.083	1.28e-28	8	4.133	MYJ24.5	PREDICTED: calcium sensing receptor, chloroplastic
LOC127261502	1.98e-32	0.846758	1	0.993	5.49e-28	8	1.007	ndhH	NADH dehydrogenase subunit 7
Q730-p008	8.24e-32	1.00959	0.937	0.943	2.28e-27	8	0.994	--	--
LOC127260891	1.39e-31	1.68322	0.399	0.118	3.84e-27	8	3.381	--	hypothetical protein CDL12_01593
LOC127261545	2.03e-31	1.14633	0.951	0.958	5.63e-27	8	0.993	atpB	ATP synthase CF1 beta subunit
LOC127253685	3.3e-31	1.09517	0.993	0.981	9.15e-27	8	1.012	RPL10	hypothetical protein EUGRSUZ_J00099
LOC127265032	2.04e-30	2.16611	0.51	0.202	5.66e-26	8	2.525	TPRP-F1	PREDICTED: 36.4 kDa proline-rich protein
LOC127249409	5.63e-30	1.86492	0.455	0.156	1.56e-25	8	2.917	T20G20.3	protein PROTON GRADIENT REGULATION 5, chloroplastic
LOC127248346	1.29e-29	2.49609	0.601	0.305	3.58e-25	8	1.97	--	RecName: Full=Catalase
LOC127265250	3.04e-29	2.22757	0.531	0.23	8.42e-25	8	2.309	PETE	plastocyanin
LOC127261924	1.76e-28	1.76797	0.336	0.087	4.88e-24	8	3.862	T4M8.13	hypothetical protein CDL12_25024
LOC127244859	4.24e-28	1.8599	0.524	0.237	1.17e-23	8	2.211	F24C7	phosphoglycolate phosphatase 1B, chloroplastic-like
LOC127261556	5.64e-28	0.954603	0.944	0.951	1.56e-23	8	0.993	rps4	ribosomal protein S4
LOC127254504	5.78e-28	1.70804	0.748	0.639	1.6e-23	8	1.171	THF1	hypothetical protein CDL12_27992
LOC127264883	1.73e-27	1.26146	0.273	0.062	4.79e-23	8	4.403	GAPN	Aldehyde dehydrogenase
LOC127247946	6.2e-27	2.20249	0.615	0.359	1.72e-22	8	1.713	CAB8	photosystem I chlorophyll a/b-binding protein 3-1, chloroplastic isoform X1
LOC127243607	7.24e-27	1.91537	0.615	0.371	2.01e-22	8	1.658	F7H19.70	PGR5-like protein 1A, chloroplastic
LOC127261538	1.33e-26	0.747754	0.986	0.989	3.69e-22	8	0.997	psaA	Photosystem I P700 chlorophyll a apoprotein A1
LOC127261477	5.94e-26	0.58824	0.972	0.977	1.65e-21	8	0.995	matK	maturase K
LOC127261081	6.07e-26	1.45917	0.378	0.123	1.68e-21	8	3.073	--	uncharacterized protein LOC105173063
LOC127245142	7.1e-26	1.23398	0.266	0.061	1.97e-21	8	4.361	--	sedoheptulose-1,7-bisphosphatase, chloroplastic
LOC127264790	1.07e-25	1.81395	0.517	0.244	2.96e-21	8	2.119	T24P15.13	Rhodanese-related sulfurtransferase
LOC127262323	1.83e-25	1.58865	0.72	0.625	5.06e-21	8	1.152	F10M10.120	4-hydroxy-3-methylbut-2-en-1-yl diphosphate reductase
LOC127261540	2.93e-25	0.736739	1	0.994	8.12e-21	8	1.006	psaB	photosystem I P700 chlorophyll a apoprotein A2
LOC127246505	4.19e-25	2.08923	0.615	0.363	1.16e-20	8	1.694	F22K20.14	carboxyvinyl-carboxyphosphonate phosphorylmutase, chloroplastic
LOC127252860	4.23e-25	1.69643	0.427	0.164	1.17e-20	8	2.604	DBR	hypothetical protein F0562_034678
LOC127242891	4.3e-25	2.23435	0.552	0.285	1.19e-20	8	1.937	PSAE-2	hypothetical protein CDL12_09607
LOC127241889	4.57e-25	2.43033	0.476	0.204	1.27e-20	8	2.333	--	ribulose bisphosphate carboxylase small chain, chloroplastic-like
LOC127260700	4.77e-25	1.79677	0.462	0.194	1.32e-20	8	2.381	--	transketolase
LOC127250904	6.24e-25	1.99519	0.608	0.364	1.73e-20	8	1.67	psaD	photosystem I reaction center subunit II
LOC127254980	8.06e-25	2.07292	0.538	0.268	2.23e-20	8	2.007	PSBQ	UNVERIFIED: photosystem II subunit Q-2
LOC127240654	1.82e-24	1.81437	0.58	0.338	5.04e-20	8	1.716	--	hypothetical protein CDL12_25915
LOC127262053	2.04e-24	1.11683	0.993	0.983	5.64e-20	8	1.01	--	--
LOC127262130	5.78e-24	1.92321	0.559	0.318	1.6e-19	8	1.758	OJ1781_H11.11	aspartic proteinase
LOC127240611	6.68e-24	2.03212	0.448	0.18	1.85e-19	8	2.489	CAB36	chlorophyll a/b-binding protein 1
LOC127244323	4.29e-23	1.79079	0.455	0.193	1.19e-18	8	2.358	KAT1	3-ketoacyl-CoA thiolase 2, peroxisomal
LOC127241086	5.34e-23	1.85057	0.615	0.392	1.48e-18	8	1.569	lhcA-P4	PREDICTED: chlorophyll a-b binding protein 4, chloroplastic-like
LOC127260530	6.4e-23	1.69313	0.497	0.236	1.77e-18	8	2.106	LHY	protein LHY-like
LOC127257511	1e-22	1.55358	0.385	0.141	2.77e-18	8	2.73	SOVF_016530	30S ribosomal protein S9, chloroplastic
LOC127241512	1.57e-22	1.60765	0.413	0.163	4.36e-18	8	2.534	MQK4.13	Thioredoxin
LOC127240838	1.82e-22	1.82422	0.413	0.162	5.04e-18	8	2.549	F13M23.190	acyl carrier protein 4, chloroplastic
LOC127250264	2.45e-21	1.81695	0.552	0.328	6.78e-17	8	1.683	AKR1	perakine reductase
LOC127250323	8.28e-21	1.25027	0.273	0.076	2.3e-16	8	3.592	P0706B05.31	CBL-interacting serine/threonine-protein kinase 1-like
LOC127262524	3.59e-20	1.49879	0.329	0.113	9.94e-16	8	2.912	TPIP1	triosephosphate isomerase, chloroplastic
LOC127257364	2.81e-19	2.24303	0.497	0.255	7.78e-15	8	1.949	--	dehydrin 1
LOC127247201	2.85e-19	1.47549	0.364	0.141	7.9e-15	8	2.582	--	hypothetical protein CDL12_09799
LOC127262358	4.61e-19	1.63905	0.636	0.513	1.28e-14	8	1.24	AFR120C	mpv17-like protein isoform X1
LOC127255371	4.8e-19	1.47299	0.329	0.115	1.33e-14	8	2.861	GCDH	glycine cleavage system H protein 3, mitochondrial-like
LOC127246652	5.77e-19	1.30176	0.252	0.069	1.6e-14	8	3.652	PSBS	photosystem II 22 kDa protein, chloroplastic
LOC127239644	1.06e-18	1.76596	0.559	0.381	2.95e-14	8	1.467	CYP-3	cysteine proteinase 3-like
LOC127260145	1.27e-18	2.16378	0.531	0.319	3.52e-14	8	1.665	PSAL	photosystem I reaction center subunit XI
LOC127239697	3.5e-18	1.9519	0.587	0.424	9.71e-14	8	1.384	F5O24.140	probable galactinol--sucrose galactosyltransferase 6
LOC127257875	6.95e-18	1.34834	0.28	0.09	1.93e-13	8	3.111	PETH	ferredoxin--NADP reductase, leaf-type isozyme, chloroplastic isoform X2
LOC127247268	6.96e-18	1.70808	0.552	0.365	1.93e-13	8	1.512	F12M16.12	uncharacterized protein LOC105165426
LOC127251165	1.33e-17	0.545974	1	0.996	3.69e-13	8	1.004	HSC-2	heat shock cognate 70 kDa protein 2
LOC127242608	2.09e-17	1.64591	0.434	0.223	5.78e-13	8	1.946	SPAC4A8.02c	thiamine-phosphate pyrophosphorylase
LOC127252679	2.82e-17	1.4016	0.252	0.076	7.81e-13	8	3.316	T23K23.14	unknown
LOC127249943	4.49e-17	1.84389	0.413	0.192	1.24e-12	8	2.151	PSAF	Photosystem I
LOC127255124	7.61e-17	1.61851	0.455	0.246	2.11e-12	8	1.85	F6A14.16	hypothetical protein CDL12_27723
LOC127258589	1.47e-16	1.34669	0.657	0.619	4.07e-12	8	1.061	--	hypothetical protein CDL12_18540
LOC127249858	1.5e-16	1.46008	0.336	0.135	4.17e-12	8	2.489	--	triose phosphate/phosphate translocator, chloroplastic
LOC127251929	2.4e-16	1.52951	0.636	0.466	6.66e-12	8	1.365	AN2227	Glucan 1,3-beta-glucosidase
LOC127253952	3.39e-16	1.78141	0.517	0.338	9.41e-12	8	1.53	F21M11.17	uncharacterized protein LOC105176814
LOC127262208	1.09e-15	1.07077	0.839	0.836	3.03e-11	8	1.004	GSVIVT00019707001	S-adenosylmethionine synthase 1
LOC127245921	1.1e-15	1.2667	0.308	0.119	3.04e-11	8	2.588	MNC6.3	thylakoid lumenal 17.4 kDa protein, chloroplastic
LOC127255644	2.36e-15	1.36755	0.336	0.138	6.54e-11	8	2.435	--	Phosphoribulokinase
LOC127258790	4.64e-15	1.5006	0.51	0.351	1.28e-10	8	1.453	T14P4.12	ATP-dependent Clp protease proteolytic subunit 5, chloroplastic
LOC127246287	4.48e-14	1.27057	0.259	0.092	1.24e-09	8	2.815	T31J12.6	chloroplast stem-loop binding protein of 41 kDa b, chloroplastic
LOC127247025	4.53e-14	1.58822	0.441	0.263	1.26e-09	8	1.677	K5J14.7	AAA+-type ATPase containing the peptidase M41 domain
LOC127254310	6.31e-14	2.05393	0.441	0.257	1.75e-09	8	1.716	MQC12.15	putative translation initiation inhibitor UK114/IBM1
LOC127252640	6.42e-14	1.51758	0.566	0.456	1.78e-09	8	1.241	MWL2.18	glyoxylate/succinic semialdehyde reductase 1
LOC127240432	9.71e-14	1.37173	0.727	0.675	2.69e-09	8	1.077	MPO12.100	galactinol--sucrose galactosyltransferase
LOC127248442	1.43e-13	1.27507	0.252	0.091	3.96e-09	8	2.769	PPDK	Pyruvate, phosphate dikinase
LOC127247661	2.06e-13	1.22677	0.28	0.11	5.72e-09	8	2.545	GDCST	Aminomethyl transferase
LOC127250725	2.97e-13	1.3008	0.308	0.134	8.24e-09	8	2.299	--	PREDICTED: acyl-CoA-binding protein
LOC127253917	1.26e-12	1.38016	0.308	0.137	3.48e-08	8	2.248	T6H20.190	putative dehydrogenase
LOC127240598	1.41e-12	1.3679	0.427	0.26	3.91e-08	8	1.642	F9I5.10	hypothetical protein CDL12_13683
LOC127257495	1.57e-12	1.26635	0.622	0.609	4.35e-08	8	1.021	PARB	PREDICTED: glutathione S-transferase-like
LOC127255631	2.36e-12	1.09816	0.28	0.116	6.54e-08	8	2.414	GBSS	granule-bound starch synthase 1, chloroplastic/amyloplastic
LOC127243366	3.38e-12	1.23365	0.266	0.105	9.36e-08	8	2.533	T1N15.22/T1N15.23	phosphoethanolamine N-methyltransferase-like isoform X2
LOC127257095	9.21e-12	1.47628	0.545	0.466	2.55e-07	8	1.17	--	rieske domain containing protein
LOC127262061	1.02e-11	1.29046	0.371	0.195	2.84e-07	8	1.903	T7P1.9	ferredoxin-2, chloroplastic
LOC127262240	1.1e-11	1.23012	0.301	0.139	3.06e-07	8	2.165	F17I14.160	inorganic pyrophosphatase
LOC127241403	1.82e-11	1.30522	0.385	0.211	5.05e-07	8	1.825	--	chlorophyll a-b binding protein, chloroplastic
LOC127248560	2.06e-11	1.08815	0.28	0.122	5.7e-07	8	2.295	MNA5.21	uncharacterized protein At1g04910 isoform X1
LOC127248048	2.06e-11	1.38192	0.434	0.288	5.71e-07	8	1.507	--	triose phosphate/phosphate translocator, chloroplastic
LOC127263213	2.6e-11	1.65863	0.545	0.475	7.22e-07	8	1.147	H0302E05.3	hypothetical protein E3N88_21139
LOC127242637	5.82e-11	1.36713	0.371	0.212	1.61e-06	8	1.75	T20M3.12	chitinase-like protein 1
LOC127265889	6.41e-11	1.34911	0.434	0.282	1.78e-06	8	1.539	F22G10.28	C2 domain-containing protein At1g53590 isoform X2
LOC127257969	6.42e-11	1.70215	0.399	0.238	1.78e-06	8	1.676	--	inositol-3-phosphate synthase
LOC127245597	7.12e-11	1.0647	0.252	0.104	1.97e-06	8	2.423	Solyc05g005480	PREDICTED: 2-methylene-furan-3-one reductase-like
LOC127257954	1.11e-10	1.49894	0.315	0.154	3.06e-06	8	2.045	PSBO	oxygen-evolving enhancer protein 1, chloroplastic
LOC127247911	1.29e-10	1.0243	0.357	0.191	3.57e-06	8	1.869	T4K22.2	PREDICTED: photosystem I reaction center subunit psaK, chloroplastic-like
LOC127263049	1.46e-10	1.50483	0.51	0.433	4.03e-06	8	1.178	A_IG002N01.3	50S ribosomal protein L5, chloroplastic
LOC127244788	2.38e-10	1.41013	0.35	0.195	6.59e-06	8	1.795	RCA1	ribulose bisphosphate carboxylase/oxygenase activase, chloroplastic isoform X1
LOC127255931	3.57e-10	1.14712	0.273	0.126	9.9e-06	8	2.167	MQJ2_10	40S ribosomal protein like
LOC127258748	3.62e-10	1.27549	0.35	0.191	1e-05	8	1.832	T6B20.8	photosystem II reaction center W protein, chloroplastic
LOC127262029	4.75e-10	1.43663	0.413	0.276	1.32e-05	8	1.496	T12H1.16	PREDICTED: LOW QUALITY PROTEIN: branched-chain-amino-acid aminotransferase-like protein 1
LOC127263178	6.67e-10	1.11916	0.755	0.76	1.85e-05	8	0.993	VSPA	hypothetical protein Saspl_030505
LOC127265971	6.89e-10	1.22846	0.58	0.583	1.91e-05	8	0.995	OsJ_021445	ATP-dependent zinc metalloprotease FTSH 2, chloroplastic
LOC127251467	9.85e-10	1.24492	0.413	0.281	2.73e-05	8	1.47	MRP15.11	ruBisCO large subunit-binding protein subunit beta, chloroplastic
LOC127246694	2.78e-09	1.32366	0.392	0.249	7.71e-05	8	1.574	--	--
LOC127255284	3.3e-09	1.3448	0.336	0.197	9.15e-05	8	1.706	T29H11.60	putative haloacid-halidohydrolase
LOC127255210	3.47e-09	1.1825	0.322	0.182	9.62e-05	8	1.769	F22K18.50	rhodanese-like domain-containing protein 11, chloroplastic isoform X1
LOC127257904	3.8e-09	1.48918	0.392	0.262	0.000105398	8	1.496	MSH12.9	magnesium-chelatase subunit ChlH, chloroplastic
LOC127246682	1.19e-08	1.07744	0.273	0.137	0.000329272	8	1.993	T22F8.250	Cellulose synthase (GDP-forming)
LOC127261505	2.63e-08	0.303062	1	0.998	0.000727639	8	1.002	matK	maturase K
LOC127265343	2.86e-08	1.39544	0.49	0.422	0.000791798	8	1.161	--	hypothetical protein MIMGU_mgv1a017259mg
LOC127254743	2.94e-08	1.13535	0.287	0.156	0.000813748	8	1.84	--	stAR-related lipid transfer protein 7, mitochondrial
LOC127262104	3.07e-08	1.48476	0.336	0.208	0.000851627	8	1.615	F23E12.220	PREDICTED: uncharacterized protein LOC105957534 isoform X2
LOC127253314	5.24e-08	1.17872	0.301	0.173	0.00145359	8	1.74	--	phosphoglycerate kinase, chloroplastic
LOC127244302	5.74e-08	1.29058	0.497	0.447	0.00159212	8	1.112	F27L4.1	tetraspanin-8-like
LOC127263939	6.31e-08	1.09924	0.259	0.134	0.00174842	8	1.933	--	PREDICTED: 50S ribosomal protein 5 alpha, chloroplastic
LOC127245609	1.28e-07	1.30115	0.497	0.443	0.00353431	8	1.122	MFE16.12	MATE22
LOC127240747	1.36e-07	1.3039	0.469	0.418	0.00376342	8	1.122	F28I8.26	Ferredoxin:thioredoxin reductase
LOC127244270	1.59e-07	1.32175	0.51	0.489	0.0044206	8	1.043	MUP24.2	1-hydroxy-2-methyl-2-(E)-butenyl-4-diphosphate synthase
LOC127242601	2.9e-07	1.0035	0.252	0.134	0.00804445	8	1.881	--	PREDICTED: cysteine synthase, chloroplastic/chromoplastic-like isoform X1
LOC127245813	3.5e-07	0.804017	0.671	0.662	0.00971227	8	1.014	F12M12_200	18.2 kDa class I heat shock protein
LOC127262482	4.97e-07	0.998948	0.35	0.234	0.0137733	8	1.496	CAP10A	chlorophyll a-b binding protein CP24 10A, chloroplastic
LOC127245862	9.71e-07	1.29291	0.476	0.445	0.0269204	8	1.07	T20K12.150	remorin
LOC127259690	2.44e-06	1.33333	0.462	0.423	0.06773	8	1.092	TPIP1	triosephosphate isomerase, cytosolic
LOC127243440	3.16e-06	1.13295	0.462	0.431	0.0875925	8	1.072	LEA14-A	hypothetical protein CDL12_06288
LOC127262858	4.39e-06	1.40425	0.441	0.358	0.121774	8	1.232	--	--
LOC127250645	4.86e-06	0.993723	0.252	0.147	0.134729	8	1.714	A_IG002N01.18	hypothetical protein CDL12_00690
LOC127249555	5.69e-06	1.21155	0.308	0.204	0.157635	8	1.51	T10I14_90	Ubiquinol oxidase
LOC127248552	7.57e-06	1.19634	0.385	0.314	0.209924	8	1.226	RPL28	50S ribosomal protein L28, chloroplastic
LOC127265496	1.29e-05	1.05641	0.476	0.465	0.356239	8	1.024	MECS	2-C-methyl-D-erythritol 2,4-cyclodiphosphate synthase
LOC127242156	2.28e-05	1.09081	0.259	0.165	0.630833	8	1.57	--	hypothetical protein CDL12_25538
LOC127265505	2.79e-05	1.03245	0.531	0.512	0.774028	8	1.037	F8L21.10	Reticulon
LOC127255186	5.06e-05	1.07184	0.301	0.22	1	8	1.368	T17F15.130	Aldehyde dehydrogenase
LOC127262126	8.26e-05	0.95217	0.294	0.213	1	8	1.38	M4E13.60	L-ascorbate peroxidase 3, peroxisomal
LOC127256644	0.000118502	1.23071	0.322	0.253	1	8	1.273	MSH12.11	uncharacterized protein LOC105159743
LOC127259741	0.000179129	1.38413	0.336	0.259	1	8	1.297	PIP1E	PREDICTED: probable aquaporin PIP1-5
LOC127241072	0.000187004	0.877275	0.252	0.167	1	8	1.509	MtrunA17_Chr4g0061951	agmatine deiminase
LOC127259196	0.000209981	1.12622	0.273	0.196	1	8	1.393	SOVF_080710	50S ribosomal protein L35, chloroplastic
LOC127249011	0.00028024	1.14295	0.427	0.429	1	8	0.995	--	cysteine synthase isoform X1
LOC127246655	0.000292412	1.10214	0.308	0.242	1	8	1.273	F5M15.17	4-coumarate--CoA ligase-like 5
LOC127263431	0.00039251	1.07681	0.308	0.245	1	8	1.257	pKIWI502	PREDICTED: fruit protein pKIWI502-like
LOC127259541	0.000827914	1.08123	0.399	0.383	1	8	1.042	F24I3.30	probable aquaporin SIP2-1
LOC127251596	0.00104287	1.1261	0.371	0.359	1	8	1.033	MRP15.21	hypothetical protein F0562_001329
LOC127246144	0.00124625	1.21584	0.259	0.198	1	8	1.308	T1N6.24	peroxisomal membrane protein 11C
LOC127259964	0.00134367	0.891399	0.252	0.188	1	8	1.34	RPL5	60S ribosomal protein L5-like
LOC127251087	0.00148742	1.06864	0.28	0.222	1	8	1.261	--	hypothetical protein CDL12_10261
LOC127248354	0.00322059	0.939013	0.259	0.201	1	8	1.289	ATPD	ATP synthase delta chain, chloroplastic-like
LOC127252123	0.00613155	0.495626	0.497	0.501	1	8	0.992	--	uncharacterized protein LOC105174128
LOC127255127	0.00986535	0.951601	0.273	0.236	1	8	1.157	TUFA	elongation factor TuB, chloroplastic
LOC127242342	0	4.19461	0.82	0.008	0	9	102.5	--	--
LOC127246295	0	3.67555	0.75	0.031	0	9	24.194	PHI-1	protein EXORDIUM-like
LOC127252273	0	2.18459	0.57	0.004	0	9	142.5	GSBRNA2T00007890001	short-chain dehydrogenase TIC 32, chloroplastic
LOC127250662	0	2.0899	0.656	0.001	0	9	656	F5O11.23	guard cell S-type anion channel SLAC1
LOC127241131	0	1.84999	0.688	0.005	0	9	137.6	dl3280c	serine/threonine-protein kinase BLUS1 isoform X2
LOC127261814	0	1.6718	0.492	0.013	0	9	37.846	Solyc03g113120	hypothetical protein MIMGU_mgv1a026752mg, partial
LOC127249266	0	1.61477	0.477	0.001	0	9	477	MUJ8.4	transcription factor FAMA isoform X3
LOC127257362	0	1.42734	0.461	0.002	0	9	230.5	--	hypothetical protein CDL12_16002
LOC127245536	0	1.35514	0.359	0.004	0	9	89.75	F16A14.26	phosphate transporter PHO1 homolog 3-like
LOC127244432	0	1.05699	0.281	0	0	9	Inf	--	hypothetical protein CDL12_05780
LOC127253104	0	1.04111	0.281	0.001	0	9	281	MYB306	myb-related protein 306
LOC127249632	0	0.998897	0.328	0.002	0	9	164	T9A21.140	potassium channel KAT3
LOC127240545	4.32e-299	2.00831	0.711	0.037	1.2e-294	9	19.216	MDJ14.1	hypothetical protein CDL12_27576
LOC127248948	8.1e-259	2.95698	0.953	0.091	2.25e-254	9	10.473	M4I22.130	hypothetical protein Saspl_005631
LOC127247595	3.96e-244	3.15963	0.82	0.068	1.1e-239	9	12.059	STC	hexose transport protein
LOC127248240	5.4e-242	2.66168	0.859	0.076	1.5e-237	9	11.303	F17C15_150	serine/threonine-protein kinase CTR1 isoform X1
LOC127240353	1.76e-228	1.8051	0.469	0.019	4.87e-224	9	24.684	F5H14	PREDICTED: protein EPIDERMAL PATTERNING FACTOR 1
LOC127265391	1.96e-224	1.43132	0.344	0.009	5.44e-220	9	38.222	F6A4.130	protein GLUTAMINE DUMPER 3-like
LOC127247104	1.53e-220	1.55668	0.32	0.008	4.25e-216	9	40	F9K20.12	curculin-like lectin family protein
LOC127258360	1.93e-220	0.906749	0.258	0.004	5.35e-216	9	64.5	F8M21.20	hypothetical protein CDL12_11011
LOC127256334	1.66e-215	1.01912	0.328	0.009	4.61e-211	9	36.444	--	PREDICTED: uncharacterized protein LOC105964766
LOC127242045	5.94e-185	1.08739	0.359	0.013	1.65e-180	9	27.615	OsJ_12722	CASP-like protein 5C1
LOC127241834	1.09e-183	2.34189	0.281	0.007	3.03e-179	9	40.143	--	--
LOC127241439	1.83e-177	1.04488	0.273	0.007	5.06e-173	9	39	T16B24.1	ABC transporter G family member 1-like
LOC127249187	2.08e-164	2.27374	0.758	0.089	5.75e-160	9	8.517	T9J14.2	sodium/hydrogen exchanger 1
LOC127240018	9.23e-149	1.47399	0.391	0.022	2.56e-144	9	17.773	--	hypothetical protein CDL12_17799
LOC127259175	1.11e-141	1.95716	0.719	0.092	3.07e-137	9	7.815	T28I24.9	serine/threonine-protein kinase HT1
LOC127244003	2.65e-139	1.29795	0.273	0.01	7.34e-135	9	27.3	--	alcohol-forming fatty acyl-CoA reductase
LOC127255214	1.85e-134	1.66375	0.555	0.052	5.13e-130	9	10.673	EMB8	Alpha/beta hydrolase
LOC127260713	4.01e-133	4.17471	0.844	0.15	1.11e-128	9	5.627	F6I18.220	Endonuclease MUS81
LOC127250801	7.54e-131	2.45562	0.758	0.114	2.09e-126	9	6.649	CYP81Q32	hypothetical protein MIMGU_mgv1a026579mg
LOC127246885	4.29e-128	1.8889	0.633	0.076	1.19e-123	9	8.329	F1B16.2	LOW QUALITY PROTEIN: cytokinin dehydrogenase 5
LOC127264967	3.59e-125	1.20376	0.391	0.026	9.95e-121	9	15.038	T9I4.20	glutamate receptor 2.8
LOC127239645	1.13e-117	1.03366	0.398	0.029	3.12e-113	9	13.724	OSJNBa0093B11.2	auxin response factor 18
LOC127249498	2.67e-117	4.71925	0.961	0.263	7.41e-113	9	3.654	F20N2.12	probable galactinol--sucrose galactosyltransferase 1
LOC127255324	1.19e-116	1.94629	0.609	0.076	3.31e-112	9	8.013	MKP6.21	probable metal-nicotianamine transporter YSL7
LOC127254823	4.14e-111	3.00054	0.609	0.08	1.15e-106	9	7.612	--	uncharacterized protein LOC111456398
LOC127246184	5.47e-111	1.12079	0.375	0.028	1.52e-106	9	13.393	--	protein ENHANCED DISEASE RESISTANCE 4
LOC127249659	6.36e-106	0.996773	0.414	0.036	1.76e-101	9	11.5	--	hypothetical protein CDL12_29208
LOC127265348	4.68e-105	2.35247	0.82	0.177	1.3e-100	9	4.633	T22A6.60	hypothetical protein CDL12_30213
LOC127262423	6.99e-105	1.28964	0.32	0.021	1.94e-100	9	15.238	MSJ1.10	protein EXORDIUM-like 2
LOC127248687	1.54e-96	1.5272	0.469	0.052	4.28e-92	9	9.019	SPAC24B11.05	uncharacterized protein LOC105174459 isoform X1
LOC127250013	1.97e-95	1.16371	0.43	0.044	5.46e-91	9	9.773	OJ1705_E12.32	Aquaporin (major intrinsic protein family)
LOC127258927	3.35e-86	1.97174	0.609	0.106	9.28e-82	9	5.745	F22D16.14	probable E3 ubiquitin-protein ligase BAH1-like 1
LOC127257966	4.89e-86	1.2294	0.398	0.041	1.36e-81	9	9.707	T28I24.9	serine/threonine-protein kinase HT1-like isoform X2
LOC127262481	8.42e-84	2.51265	0.719	0.153	2.33e-79	9	4.699	poxN1	Peroxidase
LOC127258774	1.19e-83	1.55714	0.508	0.072	3.31e-79	9	7.056	T4I9.18	uncharacterized protein LOC105163227
LOC127247560	1.2e-83	3.23253	0.875	0.294	3.34e-79	9	2.976	M4I22.90	hypothetical protein CDL12_25848
LOC127250279	2.9e-83	1.81448	0.562	0.092	8.04e-79	9	6.109	MBK23.12	cation/H(+) antiporter 18
LOC127266079	8.21e-83	1.63159	0.609	0.11	2.27e-78	9	5.536	F7F1.12	PREDICTED: actin-related protein 2/3 complex subunit 1A-like
LOC127259124	2.47e-80	1.28373	0.453	0.058	6.85e-76	9	7.81	--	uncharacterized protein LOC105163700
LOC127247623	7.74e-78	1.23234	0.422	0.052	2.15e-73	9	8.115	F1N18.19	probable LRR receptor-like serine/threonine-protein kinase RFK1
LOC127248082	1.96e-77	1.14633	0.453	0.06	5.43e-73	9	7.55	--	hypothetical protein CDL12_05852
LOC127242354	9.92e-74	1.5009	0.312	0.028	2.75e-69	9	11.143	F19F18.130	calcium-transporting ATPase 2, plasma membrane-type-like
LOC127249133	3.42e-72	1.24745	0.328	0.033	9.47e-68	9	9.939	OsI_019752	calmodulin-like protein 8
LOC127255285	7.07e-72	0.898948	0.258	0.02	1.96e-67	9	12.9	MEB5.8	protein TIFY 6B isoform X1
LOC127265090	4.27e-71	2.43287	0.602	0.126	1.18e-66	9	4.778	Os03g0203200	strigolactone esterase D14
LOC127247420	7.09e-71	2.24923	0.914	0.409	1.96e-66	9	2.235	--	uncharacterized protein LOC105179506
LOC127254821	1.45e-69	2.12499	0.508	0.088	4.03e-65	9	5.773	--	--
LOC127254941	2.1e-69	2.06345	0.672	0.168	5.82e-65	9	4	--	probable glutathione S-transferase
LOC127259414	1.74e-66	1.49435	0.453	0.071	4.82e-62	9	6.38	F11F19.16	E3 ubiquitin-protein ligase PUB23
LOC127261062	1.83e-66	0.805485	0.258	0.022	5.08e-62	9	11.727	MYN8.4	histone-lysine N-methyltransferase ATX3
LOC127250833	1.54e-64	1.01972	0.32	0.035	4.28e-60	9	9.143	--	uncharacterized protein LOC105174401 isoform X1
LOC127265034	2.46e-64	1.36144	0.555	0.114	6.81e-60	9	4.868	F17C15_150	serine/threonine-protein kinase CTR1 isoform X1
LOC127262604	2.47e-64	1.07646	0.383	0.051	6.83e-60	9	7.51	F2P16.30	PREDICTED: myosin heavy chain, cardiac muscle isoform
LOC127248781	4.01e-62	1.56921	0.398	0.056	1.11e-57	9	7.107	--	uncharacterized protein LOC105162958
LOC127256434	7.31e-62	1.76587	0.711	0.214	2.03e-57	9	3.322	MSG15.15	LOW QUALITY PROTEIN: BAG family molecular chaperone regulator 2
LOC127250730	5.59e-60	1.56091	0.547	0.117	1.55e-55	9	4.675	T26M18.60	phospholipase D beta 1
LOC127252211	3.97e-59	1.98806	0.844	0.368	1.1e-54	9	2.293	T29M8.5	protein TIFY 10A-like isoform X3
LOC127252346	4.8e-59	0.791402	0.328	0.039	1.33e-54	9	8.41	F14O10.13	PREDICTED: V-type proton ATPase subunit B 2
LOC127248903	1.49e-58	1.83584	0.727	0.22	4.13e-54	9	3.305	Niben101Scf03191g04002	basic 7S globulin-like
LOC127243636	7.15e-57	1.34695	0.43	0.074	1.98e-52	9	5.811	ARB_05372	aldose 1-epimerase
LOC127262432	8.57e-57	1.29182	0.32	0.04	2.38e-52	9	8	--	--
LOC127242491	1.94e-56	0.965426	0.359	0.051	5.37e-52	9	7.039	F13E7.21	hypothetical protein Saspl_040536
LOC127243008	2.32e-56	2.07451	0.766	0.267	6.42e-52	9	2.869	T30B22.18	ethylene-responsive transcription factor ERF071
LOC127264955	2.17e-55	2.28583	0.68	0.217	6e-51	9	3.134	F17I23.220	UDP-glucuronate 4-epimerase 1
LOC127255607	3.41e-55	1.94158	0.57	0.14	9.46e-51	9	4.071	F4I10.90	F-box only protein 13
LOC127247821	3.29e-53	1.44403	0.641	0.19	9.13e-49	9	3.374	--	uncharacterized proline-rich protein
LOC127247795	8.6e-52	1.97062	0.492	0.106	2.38e-47	9	4.642	F24B18.11	hypothetical protein CDL12_23559
LOC127263056	1.17e-51	1.56231	0.453	0.088	3.23e-47	9	5.148	OsJ_11208	uncharacterized protein LOC105158187
LOC127266675	4.58e-51	1.30131	0.328	0.046	1.27e-46	9	7.13	T27E11.110	membrane protein of ER body-like protein
LOC127250674	1.53e-50	1.55188	0.586	0.158	4.25e-46	9	3.709	F7K2.170	probable trehalose-phosphate phosphatase F
LOC127252174	1.91e-50	1.76144	0.562	0.143	5.29e-46	9	3.93	At2g05940	Serine/threonine protein kinase
LOC127264157	3.74e-50	1.31771	0.477	0.101	1.04e-45	9	4.723	F20P5.18	PREDICTED: probable galacturonosyltransferase-like 9
LOC127263447	4.7e-49	0.851412	0.266	0.031	1.3e-44	9	8.581	F23H11.14	PREDICTED: phospholipid-transporting ATPase 3
LOC127260638	7.41e-49	1.80867	0.742	0.31	2.05e-44	9	2.394	MEB5.8	hypothetical protein CDL12_13878
LOC127265684	9.34e-48	1.21655	0.312	0.044	2.59e-43	9	7.091	F6F22.16	zinc finger CCCH domain-containing protein 23
LOC127262498	1.18e-47	1.97778	0.656	0.208	3.27e-43	9	3.154	F1E22.7	NDR1/HIN1-like protein 13
LOC127266003	3.99e-47	1.55161	0.547	0.145	1.11e-42	9	3.772	T21E2.2	probable leucine-rich repeat receptor-like serine/threonine-protein kinase At3g14840
LOC127255883	4.4e-46	1.4369	0.469	0.106	1.22e-41	9	4.425	OsJ_03270	E3 ubiquitin-protein ligase MIEL1 isoform X1
LOC127248163	1.32e-45	1.44145	0.633	0.208	3.65e-41	9	3.043	--	uncharacterized protein LOC105168112
LOC127258042	1.87e-45	1.16688	0.453	0.1	5.19e-41	9	4.53	--	uncharacterized protein LOC105177275 isoform X1
LOC127261337	5.62e-45	1.11825	0.273	0.036	1.56e-40	9	7.583	MUA2.16	calmodulin-binding protein 60 C-like
LOC127266310	2.17e-44	1.23812	0.32	0.051	6.02e-40	9	6.275	MRN17.15	E3 ubiquitin-protein ligase MIEL1-like
LOC127246847	2.38e-44	1.0079	0.398	0.078	6.6e-40	9	5.103	CBK1	serine/threonine-protein kinase tricorner
LOC127248059	1.46e-43	0.991168	0.336	0.056	4.05e-39	9	6	--	hypothetical protein Saspl_005822
LOC127260551	9.26e-42	1.0499	0.398	0.08	2.57e-37	9	4.975	SQE1	squalene monooxygenase-like
LOC127251656	5.83e-41	1.34359	0.508	0.138	1.62e-36	9	3.681	K16E1.3	PREDICTED: putative HVA22-like protein g
LOC127257207	1.56e-40	1.21233	0.477	0.124	4.32e-36	9	3.847	T27I15.140	synaptotagmin-5
LOC127255462	4.03e-40	0.984378	0.367	0.073	1.12e-35	9	5.027	OsJ_17281	uncharacterized protein LOC105164695
LOC127255182	5.31e-40	1.28175	0.539	0.16	1.47e-35	9	3.369	K19B1.18	calmodulin-binding protein 60 A-like isoform X1
LOC127247171	4.52e-39	1.57055	0.562	0.183	1.25e-34	9	3.071	RMA1H1	E3 ubiquitin-protein ligase RMA1H1-like
LOC127255149	2.09e-38	2.12213	0.562	0.187	5.81e-34	9	3.005	--	--
LOC127245882	4.1e-38	1.34135	0.703	0.314	1.14e-33	9	2.239	--	uncharacterized protein LOC105166977
LOC127249965	5.86e-38	1.10623	0.383	0.083	1.62e-33	9	4.614	--	hypothetical protein CDL12_26199
LOC127259883	2.24e-37	1.06797	0.484	0.135	6.22e-33	9	3.585	OJ1714_H10.135	Ca2+/calmodulin-dependent protein kinase, EF-Hand protein superfamily
LOC127258311	7.29e-37	1.45638	0.57	0.202	2.02e-32	9	2.822	T24P15.19	transcription factor bHLH130
LOC127253374	7.61e-37	1.37412	0.609	0.22	2.11e-32	9	2.768	MBG8.6	Glucose-6-phosphate/phosphate and phosphoenolpyruvate/phosphate antiporter
LOC127251429	1.46e-36	1.45548	0.289	0.049	4.04e-32	9	5.898	--	sigma factor binding protein 2, chloroplastic
LOC127240861	3.41e-36	1.10828	0.375	0.083	9.46e-32	9	4.518	MAC9.10	Transcriptional coactivator p100
LOC127249664	1.35e-35	1.95982	0.641	0.269	3.73e-31	9	2.383	CAGL0F04433g	CTP synthase-like
LOC127263682	7.83e-35	0.729207	0.266	0.043	2.17e-30	9	6.186	--	uncharacterized protein LOC105156443
LOC127246315	1.21e-34	1.85982	0.578	0.21	3.36e-30	9	2.752	--	hypothetical protein CDL12_22313
LOC127242307	4.39e-34	0.835652	0.297	0.055	1.22e-29	9	5.4	--	hypothetical protein CDL12_10420
LOC127262004	4.94e-34	1.33976	0.484	0.15	1.37e-29	9	3.227	--	uncharacterized protein LOC105169064
LOC127261153	1.16e-33	1.94615	0.336	0.068	3.21e-29	9	4.941	GOLS2	inositol 3-alpha-galactosyltransferase
LOC127247990	4.03e-33	1.20808	0.266	0.045	1.12e-28	9	5.911	F18E5.60	Transcription factor, Myb superfamily
LOC127240725	7.46e-33	1.64931	0.586	0.227	2.07e-28	9	2.581	MSJ11.22	phosphatidic acid phosphatase-related /PAP2-related
LOC127260108	7.74e-33	1.26131	0.477	0.144	2.15e-28	9	3.312	T30N20.130	CBS domain-containing protein CBSX3, mitochondrial-like
LOC127265093	2.68e-32	1.12372	0.383	0.096	7.41e-28	9	3.99	MRI1.1	zinc finger protein CONSTANS-LIKE 5-like
LOC127253342	7.28e-32	1.35854	0.602	0.254	2.02e-27	9	2.37	dl4650c	scarecrow-like protein 13
LOC127258217	1.51e-31	0.809122	0.281	0.053	4.2e-27	9	5.302	MSL3.40	protein COBRA-like
LOC127248270	1.31e-30	1.00348	0.477	0.155	3.63e-26	9	3.077	T22I11.10	UDP-galactose transporter 2
LOC127248730	1.45e-30	1.38641	0.344	0.079	4.02e-26	9	4.354	F14K14.8	transcription factor bHLH30-like
LOC127260992	4.22e-30	1.0533	0.398	0.103	1.17e-25	9	3.864	F19D11.23	Inorganic pyrophosphatase/Nucleosome remodeling factor, subunit NURF38
LOC127244395	2.27e-29	0.865824	0.281	0.056	6.3e-25	9	5.018	STS14	uncharacterized protein LOC105177718
LOC127257822	3.77e-29	1.75538	0.336	0.078	1.04e-24	9	4.308	T13O15.6	alpha-dioxygenase 1
LOC127243230	2.17e-28	1.88463	0.516	0.196	6.02e-24	9	2.633	--	uncharacterized protein LOC105164207
LOC127249391	2.55e-28	1.50567	0.625	0.281	7.08e-24	9	2.224	dl3930c	Synaptobrevin/VAMP-like protein
LOC127247819	3.35e-28	1.31203	0.328	0.077	9.28e-24	9	4.26	--	PREDICTED: pathogenesis-related protein STH-2-like
LOC127252068	1.43e-27	0.80291	0.375	0.103	3.97e-23	9	3.641	cfxQ	protein CfxQ homolog
LOC127241942	1.77e-27	1.4775	0.531	0.207	4.91e-23	9	2.565	T28I19.70	homeobox-leucine zipper protein HAT22-like
LOC127255638	2.4e-27	0.746936	0.258	0.05	6.66e-23	9	5.16	MXA21.170	PREDICTED: uncharacterized protein LOC105973603
LOC127244984	3.91e-27	0.970109	0.273	0.057	1.08e-22	9	4.789	At5g20740	PREDICTED: 21 kDa protein-like
LOC127265249	2.69e-26	0.766567	0.297	0.069	7.47e-22	9	4.304	F4B14.60	phospholipase D delta-like
LOC127265655	6.22e-26	1.65108	0.547	0.237	1.73e-21	9	2.308	MXC20.5	probable WRKY transcription factor 29
LOC127255327	9.47e-26	0.693782	0.312	0.076	2.63e-21	9	4.105	F8L15_80	hypothetical protein CDL12_15731
LOC127266400	4.43e-25	2.32325	0.383	0.114	1.23e-20	9	3.36	F6F22.17	Aldehyde reductase
LOC127247624	1.35e-24	0.8975	0.297	0.072	3.73e-20	9	4.125	MRA19.8	oil body-associated protein 2A-like
LOC127256426	1.71e-24	0.888609	0.273	0.062	4.75e-20	9	4.403	K18P6.6	PREDICTED: LOW QUALITY PROTEIN: 1-aminocyclopropane-1-carboxylate oxidase 5
LOC127259343	3.25e-24	0.850703	0.336	0.092	9e-20	9	3.652	SPBC18H10.05	WD repeat-containing protein 44
LOC127244281	3.6e-24	1.11466	0.43	0.147	9.97e-20	9	2.925	T20P8.3	Serine/threonine protein kinase
LOC127258444	2.32e-23	2.41884	0.484	0.197	6.42e-19	9	2.457	F1C9.18	PREDICTED: glycerophosphodiester phosphodiesterase GDPD1, chloroplastic-like isoform X1
LOC127250256	2.6e-23	0.79491	0.32	0.088	7.22e-19	9	3.636	T5E21.6	graves disease carrier protein
LOC127262375	3.4e-23	0.97634	0.445	0.167	9.43e-19	9	2.665	--	uncharacterized protein LOC105169073
LOC127246258	7.77e-23	1.15234	0.359	0.11	2.15e-18	9	3.264	--	uncharacterized protein LOC111411264, partial
LOC127247208	2.04e-22	1.18861	0.484	0.204	5.66e-18	9	2.373	F15K9.2	putative protein, contains GRAM domain
LOC127259860	2.45e-22	1.12804	0.461	0.185	6.79e-18	9	2.492	T21L8.170	putative glycerol-3-phosphate transporter 1
LOC127240411	2.96e-22	0.894089	0.352	0.109	8.2e-18	9	3.229	F28P22.4	protein phosphatase 2C 16-like
LOC127240434	9.22e-22	1.00695	0.414	0.15	2.56e-17	9	2.76	T28I19.70	homeobox-leucine zipper protein HAT22-like
LOC127266556	1.4e-21	3.03826	0.266	0.065	3.88e-17	9	4.092	Fra	hypothetical protein Saspl_002483
LOC127250736	5.49e-21	1.53676	0.422	0.152	1.52e-16	9	2.776	CYP76BK1	geraniol 8-hydroxylase-like
LOC127260880	5.93e-21	0.79063	0.336	0.103	1.64e-16	9	3.262	YDL112W	uncharacterized protein LOC105155957 isoform X1
LOC127255640	1.2e-20	0.976126	0.508	0.232	3.34e-16	9	2.19	T28P6.2	G-type lectin S-receptor-like serine/threonine-protein kinase At1g11330 isoform X1
LOC127249092	2.63e-20	1.46366	0.422	0.164	7.29e-16	9	2.573	MOJ9.4	receptor protein kinase CLAVATA1
LOC127260925	8.83e-20	1.02298	0.453	0.194	2.45e-15	9	2.335	YM9582.04	CRAL-TRIO domain-containing protein YKL091C-like isoform X1
LOC127265088	1.03e-19	0.919805	0.328	0.103	2.86e-15	9	3.184	YOR29-10	putative lipase ROG1 isoform X2
LOC127249667	2.84e-19	1.33931	0.43	0.179	7.87e-15	9	2.402	MUA2.16	hypothetical protein CDL12_16577
LOC127265533	3.11e-19	0.967938	0.422	0.172	8.62e-15	9	2.453	F9N12.13	ATP-dependent RNA helicase pitchoune
LOC127248675	1.75e-18	1.2796	0.438	0.19	4.86e-14	9	2.305	MVE11.5	protein MKS1
LOC127247240	4.35e-18	1.01091	0.445	0.195	1.21e-13	9	2.282	T21E2.2	bidirectional sugar transporter SWEET2a-like
LOC127265230	1.75e-17	2.01077	0.375	0.148	4.85e-13	9	2.534	T12J5.30	acetylserotonin O-methyltransferase-like
LOC127246639	3.33e-17	0.7687	0.414	0.173	9.23e-13	9	2.393	OsJ_031884	Aspartyl protease
LOC127242492	3.36e-17	1.04626	0.297	0.093	9.32e-13	9	3.194	LOC107788962	putative lipase
LOC127266015	4.96e-17	0.747372	0.297	0.096	1.38e-12	9	3.094	F7D19.4	Serine/threonine protein kinase
LOC127248101	5.53e-17	0.75962	0.289	0.09	1.53e-12	9	3.211	T20N10.140	alpha-1,4-galacturonosyltransferase
LOC127243586	7.11e-17	0.707277	0.312	0.106	1.97e-12	9	2.943	--	--
LOC127240397	8.3e-17	0.811359	0.422	0.187	2.3e-12	9	2.257	dl4780c	deSI-like protein At4g17486
LOC127251473	1.27e-16	0.792548	0.406	0.178	3.51e-12	9	2.281	T1M15	hypothetical protein CDL12_07470
LOC127265837	1.55e-16	1.6207	0.375	0.155	4.3e-12	9	2.419	T1O3.2	GDSL esterase/lipase At2g04570
LOC127244160	2.3e-16	1.02902	0.422	0.189	6.38e-12	9	2.233	T20P8	PREDICTED: copper transporter 1-like
LOC127253294	4.6e-16	1.00469	0.344	0.13	1.27e-11	9	2.646	T20N10_60	hypothetical protein CDL12_05857
LOC127244572	4.96e-16	0.658988	0.258	0.077	1.37e-11	9	3.351	K5K13.9	Amino acid transporter
LOC127249897	6.65e-16	0.74151	0.281	0.09	1.84e-11	9	3.122	MGH6.3	probable BOI-related E3 ubiquitin-protein ligase 2
LOC127262087	1.04e-15	1.0755	0.336	0.13	2.87e-11	9	2.585	--	uncharacterized protein LOC105169022
LOC127246892	1.13e-15	0.756145	0.281	0.091	3.13e-11	9	3.088	T11I11.100	probable alkaline/neutral invertase B
LOC127258743	3.31e-15	0.800977	0.336	0.131	9.18e-11	9	2.565	MDB19.7	mediator of RNA polymerase II transcription subunit 5a
LOC127263326	1.03e-14	0.738824	0.32	0.12	2.87e-10	9	2.667	F27J15.16/F27J15.17	uncharacterized protein LOC105161915
LOC127242777	1.07e-14	0.88883	0.383	0.169	2.96e-10	9	2.266	SPCC23B6.04c	random slug protein 5
LOC127251900	1.35e-14	0.901951	0.312	0.115	3.74e-10	9	2.713	F14M19.170	60S acidic ribosomal protein P3-like
LOC127263080	1.86e-14	0.998918	0.375	0.16	5.16e-10	9	2.344	--	hypothetical protein CDL12_20113
LOC127246710	2.29e-14	0.727452	0.266	0.088	6.33e-10	9	3.023	F7G19.17	cation/calcium exchanger 5
LOC127261648	4.43e-14	0.732653	0.281	0.099	1.23e-09	9	2.838	--	hypothetical protein Saspl_021264
LOC127255300	1.66e-13	0.688706	0.328	0.133	4.6e-09	9	2.466	T28I24.9	serine/threonine-protein kinase HT1-like
LOC127266012	2.26e-13	0.615749	0.258	0.088	6.27e-09	9	2.932	F12F1.24	cyprosin
LOC127247829	2.53e-13	0.702963	0.281	0.102	7.01e-09	9	2.755	F14I23.90	uncharacterized protein LOC105171564
LOC127242137	4.56e-13	0.883402	0.336	0.141	1.26e-08	9	2.383	F20P5.18	PREDICTED: probable galacturonosyltransferase-like 10
LOC127245497	9.6e-13	0.659036	0.297	0.117	2.66e-08	9	2.538	F24J5.8	proline-rich receptor-like protein kinase PERK9 isoform X1
LOC127240235	1.7e-12	1.06506	0.328	0.142	4.71e-08	9	2.31	--	PREDICTED: uncharacterized protein LOC105971051
LOC127265695	4.6e-12	0.731529	0.266	0.099	1.27e-07	9	2.687	T12J5.30	(RS)-norcoclaurine 6-O-methyltransferase-like
LOC127252898	1.16e-11	0.570021	0.328	0.147	3.21e-07	9	2.231	SPAC19A8.05c	uncharacterized protein LOC105171883
LOC127246023	1.25e-11	0.840511	0.305	0.127	3.47e-07	9	2.402	K19B1.18	calmodulin-binding protein 60 A isoform X1
LOC127251247	4.06e-11	0.56633	0.328	0.148	1.12e-06	9	2.216	F14P13.3	glycerol-3-phosphate dehydrogenase SDP6, mitochondrial
LOC127257147	8.04e-11	0.655127	0.266	0.106	2.23e-06	9	2.509	F18F4.6	Alpha-1,4-N-acetylglucosaminyltransferase
LOC127243612	1.37e-10	0.673658	0.305	0.134	3.8e-06	9	2.276	F18E5.30	PREDICTED: G-type lectin S-receptor-like serine/threonine-protein kinase B120
LOC127264103	1.91e-10	0.790678	0.312	0.142	5.3e-06	9	2.197	--	calmodulin-binding protein 25-like
LOC127260012	3.44e-10	0.671797	0.281	0.123	9.54e-06	9	2.285	PGSC0003DMG400004168	NADH-dehydrogenase (ubiquinone)
LOC127245198	4.02e-10	0.903947	0.258	0.102	1.11e-05	9	2.529	--	hypothetical protein CDL12_06571
LOC127260017	1.07e-09	0.565914	0.258	0.109	2.97e-05	9	2.367	OsJ_005555	zinc finger CCCH domain-containing protein 44-like
LOC127243643	2.95e-09	0.533215	0.273	0.122	8.18e-05	9	2.238	F25P22.8	serine/threonine-protein kinase EDR1 isoform X1

## Sheet: Table S4
Supplementary Table 4. scRNA-seq cluster annotation of Andrographis paniculata by homologous Arabidopsis marker genes (with top1 homology score).
A. paniculata.gene	p-value	avg_log2FC	pct.1	pct.2	q-value	cluster	gene_diff	gene_symbol	description	TFs_Family	GO_id	GO_term	KEGG_id	KEGG_description	Arabidopsis.gene	homology	Cell_type	database
LOC127245898	4.04859e-98	0.401679	0.3	0.117	1.12211e-93	cluster1	2.564	--	4-coumarate--CoA ligase 2	GO:0005524,GO:0009698,GO:0016207	ATP binding|phenylpropanoid metabolic process|4-coumarate-CoA ligase activity	ko00130,ko00940	Ubiquinone and other terpenoid-quinone biosynthesis|Phenylpropanoid biosynthesis	--	AT1G65060	74.737	Epidermal cell	Plant Cell Marker Data Base
LOC127257904	4.42043e-17	0.182744	0.326	0.246	1.22517e-12	cluster2	1.325	MSH12.9	magnesium-chelatase subunit ChlH, chloroplastic	GO:0005524,GO:0005739,GO:0009507,GO:0009570,GO:0009706,GO:0010007,GO:0015979,GO:0015995,GO:0016851	ATP binding|mitochondrion|chloroplast|chloroplast stroma|chloroplast inner membrane|magnesium chelatase complex|photosynthesis|chlorophyll biosynthetic process|magnesium chelatase activity	ko00860	Porphyrin and chlorophyll metabolism	--	AT5G13630	86.047	Mesophyll cell	Plant Cell Marker Data Base
LOC127263874	1.21419e-68	0.496107	0.403	0.2	3.36526e-64	cluster3	2.015	T14N5.7	sugar transport protein 14	GO:0005351,GO:0005355,GO:0005886,GO:0005887,GO:0008645	carbohydrate:proton symporter activity|glucose transmembrane transporter activity|plasma membrane|integral component of plasma membrane|hexose transmembrane transport	--	--	--	AT1G77210	75.159	Epidermal cell	Plant Cell Marker Data Base
LOC127250298	1.3108e-153	1.12355	0.279	0.041	3.633e-149	cluster4	6.805	PSBS	photosystem II 22 kDa protein, chloroplastic	GO:0009523,GO:0009535,GO:0015979,GO:0016021	photosystem II|chloroplast thylakoid membrane|photosynthesis|integral component of membrane	ko00195	Photosynthesis	--	AT1G44575	81.818	Mesophyll cell	Plant Cell Marker Data Base
LOC127240375	1.55048e-141	1.88213	0.875	0.404	4.2973e-137	cluster5	2.166	F23N19.10	hsp70-Hsp90 organizing protein 3	GO:0005634,GO:0005829,GO:0005886,GO:0046686,GO:0051131,GO:0051879,GO:0070678	nucleus|cytosol|plasma membrane|response to cadmium ion|chaperone-mediated protein complex assembly|Hsp90 protein binding|preprotein binding	--	--	--	AT4G12400	89.474	Mesophyll cell	Plant Cell Marker Data Base
LOC127248901	3.99004e-09	0.31955	0.297	0.165	0.000110588	cluster6	1.8	T13L16.14	hypothetical protein CDL12_28498	GO:0005886,GO:0007623,GO:0009409,GO:0009414,GO:0009507,GO:0009644,GO:0009651,GO:0009737	plasma membrane|circadian rhythm|response to cold|response to water deprivation|chloroplast|response to high light intensity|response to salt stress|response to abscisic acid	ko04144	Endocytosis	--	AT4G35985	70.588	Mesophyll cell	Plant Cell Marker Data Base
LOC127239155	2.67365e-10	1.13552	0.399	0.301	7.41028e-06	cluster7	1.326	PSC1477	Ycf2	GO:0005524,GO:0009570	ATP binding|chloroplast stroma	--	--	--	ATMG00020	100	Mesophyll cell	Plant Cell Marker Data Base
LOC127242385	4.06687e-67	3.04767	0.937	0.747	1.12717e-62	cluster8	1.254	F19H22.70	fructose-bisphosphate aldolase 1, chloroplastic-like	GO:0004332,GO:0006094,GO:0006096,GO:0009507,GO:0009570,GO:0009579,GO:0009737,GO:0009941,GO:0010287,GO:0016020,GO:0046686,GO:0048046	fructose-bisphosphate aldolase activity|gluconeogenesis|glycolytic process|chloroplast|chloroplast stroma|thylakoid|response to abscisic acid|chloroplast envelope|plastoglobule|membrane|response to cadmium ion|apoplast	ko00010,ko00030,ko00051,ko00710	Glycolysis / Gluconeogenesis|Pentose phosphate pathway|Fructose and mannose metabolism|Carbon fixation in photosynthetic organisms	--	AT2G21330	91.579	Mesophyll cell	Plant Cell Marker Data Base
LOC127259860	2.45153e-22	1.12804	0.461	0.185	6.79465e-18	cluster9	2.492	T21L8.170	putative glycerol-3-phosphate transporter 1	GO:0008643,GO:0016021,GO:0022857,GO:0055062	carbohydrate transport|integral component of membrane|transmembrane transporter activity|phosphate ion homeostasis	--	--	--	AT3G47420	72.32	Guard cell	Plant Cell Marker Data Base

## Sheet: Table S5
Supplementary Table 5. GO enrichment result of Andrographis paniculata marker genes (with top200 marker genes by gene difference).
id	Term	Category	ListHits	p-value	Enrichment_score	geneID	cluster
GO:0006099	tricarboxylic acid cycle	biological_process	5	4.37728e-05	12.737	LOC127242906;LOC127241514;LOC127249400;LOC127256399;LOC127241779	cluster1
GO:0009625	response to insect	biological_process	4	0.000102496	16.1628	LOC127264233;LOC127260198;LOC127240370;LOC127247480	cluster1
GO:0016192	vesicle-mediated transport	biological_process	7	0.00022746	5.73608	LOC127251499;LOC127262237;LOC127244981;LOC127262195;LOC127263651;LOC127253667;LOC127249391	cluster1
GO:0009965	leaf morphogenesis	biological_process	5	0.000350399	8.25211	LOC127249228;LOC127253232;LOC127247848;LOC127245829;LOC127257815	cluster1
GO:0046777	protein autophosphorylation	biological_process	6	0.000773865	5.53606	LOC127253232;LOC127240370;LOC127247715;LOC127247480;LOC127245496;LOC127265968	cluster1
GO:0006334	nucleosome assembly	biological_process	3	0.00353865	9.765	LOC127239903;LOC127261917;LOC127239211	cluster1
GO:0009738	abscisic acid-activated signaling pathway	biological_process	7	0.00905664	3.00462	LOC127256336;LOC127243672;LOC127240372;LOC127259252;LOC127245637;LOC127262940;LOC127259883	cluster1
GO:0006886	intracellular protein transport	biological_process	6	0.0144323	3.04364	LOC127257526;LOC127244981;LOC127247227;LOC127253667;LOC127247933;LOC127248330	cluster1
GO:0000278	mitotic cell cycle	biological_process	3	0.0203857	5.16971	LOC127254086;LOC127258523;LOC127254874	cluster1
GO:0015031	protein transport	biological_process	6	0.0289146	2.59439	LOC127253450;LOC127262195;LOC127247688;LOC127263651;LOC127254859;LOC127249391	cluster1
GO:0031090	organelle membrane	cellular_component	3	0.00108097	14.6475	LOC127257384;LOC127265968;LOC127259874	cluster1
GO:0005886	plasma membrane	cellular_component	32	0.00383507	1.61419	LOC127252676;LOC127259989;LOC127264375;LOC127245637;LOC127247688;LOC127247247;LOC127258267;LOC127263651;LOC127262940;LOC127244296;LOC127249391;LOC127258915;LOC127243672;LOC127244981;LOC127253232;LOC127242777;LOC127247933;LOC127248424;LOC127253450;LOC127247480;LOC127239903;LOC127257509;LOC127247255;LOC127248939;LOC127256336;LOC127266051;LOC127258343;LOC127250502;LOC127240370;LOC127263522;LOC127249…	cluster1
GO:0005788	endoplasmic reticulum lumen	cellular_component	3	0.00477651	8.7885	LOC127261221;LOC127258734;LOC127259547	cluster1
GO:0000786	nucleosome	cellular_component	3	0.0159613	5.67	LOC127239903;LOC127261917;LOC127239211	cluster1
GO:0005789	endoplasmic reticulum membrane	cellular_component	10	0.0367834	1.91784	LOC127252676;LOC127257526;LOC127262237;LOC127259874;LOC127262195;LOC127247715;LOC127257384;LOC127245496;LOC127242138;LOC127257444	cluster1
GO:0005829	cytosol	cellular_component	22	0.0630345	1.40642	LOC127251499;LOC127264375;LOC127245637;LOC127254677;LOC127265339;LOC127247848;LOC127262940;LOC127249228;LOC127244981;LOC127244369;LOC127242428;LOC127239314;LOC127247227;LOC127243246;LOC127245829;LOC127247933;LOC127251755;LOC127239903;LOC127258222;LOC127242638;LOC127254086;LOC127245432	cluster1
GO:0005777	peroxisome	cellular_component	3	0.131102	2.39143	LOC127245637;LOC127251093;LOC127253379	cluster1
GO:0005739	mitochondrion	cellular_component	11	0.154262	1.41802	LOC127244945;LOC127243981;LOC127263626;LOC127242906;LOC127253806;LOC127241514;LOC127259832;LOC127249724;LOC127263522;LOC127253871;LOC127241779	cluster1
GO:0005774	vacuolar membrane	cellular_component	6	0.179742	1.58351	LOC127252676;LOC127244981;LOC127253961;LOC127239903;LOC127246250;LOC127248330	cluster1
GO:0005768	endosome	cellular_component	4	0.205035	1.71692	LOC127257141;LOC127254859;LOC127246250;LOC127247933	cluster1
GO:0003924	GTPase activity	molecular_function	7	0.00120148	4.34	LOC127266051;LOC127259989;LOC127254874;LOC127247688;LOC127247933;LOC127248330;LOC127256364	cluster1
GO:0005525	GTP binding	molecular_function	7	0.01013	2.94	LOC127266051;LOC127259989;LOC127254874;LOC127247688;LOC127247933;LOC127248330;LOC127256364	cluster1
GO:0005096	GTPase activator activity	molecular_function	3	0.0310555	4.39425	LOC127251499;LOC127262940;LOC127239790	cluster1
GO:0005509	calcium ion binding	molecular_function	5	0.036657	2.73785	LOC127259990;LOC127247247;LOC127258429;LOC127264306;LOC127259883	cluster1
GO:0004672	protein kinase activity	molecular_function	3	0.093207	2.79	LOC127245496;LOC127265968;LOC127253232	cluster1
GO:0051082	unfolded protein binding	molecular_function	3	0.0948938	2.76803	LOC127244945;LOC127245829;LOC127258734	cluster1
GO:0020037	heme binding	molecular_function	6	0.100403	1.88493	LOC127244996;LOC127259874;LOC127259832;LOC127257384;LOC127262243;LOC127266702	cluster1
GO:0000287	magnesium ion binding	molecular_function	3	0.163008	2.15669	LOC127251755;LOC127242906;LOC127248600	cluster1
GO:0042802	identical protein binding	molecular_function	3	0.173422	2.0925	LOC127243672;LOC127244981;LOC127253232	cluster1
GO:0004497	monooxygenase activity	molecular_function	3	0.205705	1.92098	LOC127244996;LOC127266702;LOC127257384	cluster1
GO:0009873	ethylene-activated signaling pathway	biological_process	9	0.000141236	4.66756	LOC127263208;LOC127247983;LOC127242637;LOC127242612;LOC127250495;LOC127263888;LOC127248376;LOC127256326;LOC127243452	cluster2
GO:0006979	response to oxidative stress	biological_process	7	0.00141173	4.22002	LOC127240432;LOC127251562;LOC127264879;LOC127263445;LOC127253619;LOC127262846;LOC127248346	cluster2
GO:0009611	response to wounding	biological_process	6	0.0026689	4.34501	LOC127253155;LOC127263208;LOC127246655;LOC127259998;LOC127242612;LOC127253619	cluster2
GO:0015995	chlorophyll biosynthetic process	biological_process	3	0.00314282	10.1797	LOC127257904;LOC127245860;LOC127242524	cluster2
GO:0009737	response to abscisic acid	biological_process	9	0.00445763	2.85795	LOC127240121;LOC127253155;LOC127251967;LOC127262455;LOC127259377;LOC127240432;LOC127241311;LOC127245115;LOC127262469	cluster2
GO:0009414	response to water deprivation	biological_process	8	0.00556793	2.98776	LOC127251967;LOC127240432;LOC127259377;LOC127242637;LOC127242612;LOC127259741;LOC127245115;LOC127262469	cluster2
GO:0009409	response to cold	biological_process	7	0.00680792	3.17307	LOC127249539;LOC127251562;LOC127259377;LOC127259998;LOC127242612;LOC127245115;LOC127262469	cluster2
GO:0010224	response to UV-B	biological_process	3	0.0122842	6.25071	LOC127265769;LOC127245890;LOC127255022	cluster2
GO:0003333	amino acid transmembrane transport	biological_process	3	0.0128758	6.14294	LOC127255897;LOC127245818;LOC127246966	cluster2
GO:0009651	response to salt stress	biological_process	9	0.014048	2.37527	LOC127253155;LOC127263208;LOC127259377;LOC127260996;LOC127241311;LOC127259998;LOC127242637;LOC127242612;LOC127262469	cluster2
GO:0043231	intracellular membrane-bounded organelle	cellular_component	3	0.0731806	3.09818	LOC127251164;LOC127246514;LOC127255402	cluster2
GO:0009507	chloroplast	cellular_component	19	0.0997067	1.36758	LOC127245860;LOC127246819;LOC127254571;LOC127249317;LOC127240431;LOC127251562;LOC127266004;LOC127246505;LOC127243327;LOC127249539;LOC127240432;LOC127244859;LOC127247017;LOC127249210;LOC127254310;LOC127241499;LOC127242524;LOC127257904;LOC127254980	cluster2
GO:0005777	peroxisome	cellular_component	3	0.12736	2.42375	LOC127248346;LOC127247546;LOC127246655	cluster2
GO:0009506	plasmodesma	cellular_component	9	0.135156	1.53133	LOC127241833;LOC127264862;LOC127253922;LOC127264879;LOC127250497;LOC127240077;LOC127259741;LOC127262846;LOC127254081	cluster2
GO:0005737	cytoplasm	cellular_component	25	0.157635	1.23045	LOC127251266;LOC127251783;LOC127247345;LOC127253619;LOC127246190;LOC127261326;LOC127263208;LOC127245934;LOC127243044;LOC127246514;LOC127250637;LOC127266083;LOC127265850;LOC127266292;LOC127263888;LOC127266004;LOC127247684;LOC127251613;LOC127244072;LOC127265902;LOC127257031;LOC127263210;LOC127257969;LOC127262071;LOC127253171	cluster2
GO:0005829	cytosol	cellular_component	19	0.200507	1.23105	LOC127248268;LOC127246514;LOC127252113;LOC127239737;LOC127254081;LOC127239289;LOC127264916;LOC127247684;LOC127245890;LOC127241833;LOC127249539;LOC127244859;LOC127263210;LOC127242539;LOC127254310;LOC127262071;LOC127245115;LOC127266692;LOC127262547	cluster2
GO:0009536	plastid	cellular_component	3	0.262498	1.68858	LOC127265769;LOC127254310;LOC127246819	cluster2
GO:0048046	apoplast	cellular_component	4	0.274385	1.50811	LOC127257031;LOC127242637;LOC127248071;LOC127251562	cluster2
GO:0005773	vacuole	cellular_component	5	0.342607	1.29654	LOC127239286;LOC127265092;LOC127254310;LOC127259741;LOC127262130	cluster2
GO:0005634	nucleus	cellular_component	44	0.357818	1.05824	LOC127246819;LOC127251783;LOC127251967;LOC127251266;LOC127249028;LOC127250497;LOC127252386;LOC127265867;LOC127250495;LOC127247345;LOC127253619;LOC127248376;LOC127243452;LOC127263862;LOC127246190;LOC127263208;LOC127262455;LOC127245934;LOC127265850;LOC127242612;LOC127246218;LOC127263888;LOC127256326;LOC127239289;LOC127243108;LOC127241311;LOC127251613;LOC127241444;LOC127255022;LOC127245890;LOC127244…	cluster2
GO:0016791	phosphatase activity	molecular_function	3	0.00182045	12.2859	LOC127245115;LOC127244859;LOC127266083	cluster2
GO:0016758	transferase activity, transferring hexosyl groups	molecular_function	3	0.00340758	9.89696	LOC127249317;LOC127249210;LOC127262097	cluster2
GO:0015171	amino acid transmembrane transporter activity	molecular_function	3	0.0134834	6.03882	LOC127255897;LOC127245818;LOC127246966	cluster2
GO:0019901	protein kinase binding	molecular_function	3	0.0228632	4.94848	LOC127253619;LOC127245115;LOC127262402	cluster2
GO:0004722	protein serine/threonine phosphatase activity	molecular_function	3	0.03398	4.24155	LOC127247511;LOC127241619;LOC127245115	cluster2
GO:0020037	heme binding	molecular_function	7	0.038666	2.22881	LOC127254571;LOC127255383;LOC127243494;LOC127250731;LOC127253266;LOC127246146;LOC127248346	cluster2
GO:0004672	protein kinase activity	molecular_function	3	0.0904033	2.8277	LOC127253619;LOC127264879;LOC127251783	cluster2
GO:0005509	calcium ion binding	molecular_function	4	0.107006	2.21988	LOC127263390;LOC127241740;LOC127265811;LOC127254980	cluster2
GO:0016740	transferase activity	molecular_function	3	0.13878	2.3287	LOC127249814;LOC127254146;LOC127250428	cluster2
GO:0005506	iron ion binding	molecular_function	5	0.145103	1.80492	LOC127255383;LOC127243494;LOC127250731;LOC127253266;LOC127246146	cluster2
GO:0006572	tyrosine catabolic process	biological_process	3	1.07999e-05	60.6103	LOC127248078;LOC127266002;LOC127266136	cluster3
GO:0009753	response to jasmonic acid	biological_process	5	0.00575029	4.39205	LOC127246553;LOC127260078;LOC127247590;LOC127241485;LOC127258015	cluster3
GO:0030433	ubiquitin-dependent ERAD pathway	biological_process	3	0.00605699	8.08138	LOC127260338;LOC127258847;LOC127261866	cluster3
GO:0009744	response to sucrose	biological_process	3	0.0172351	5.51003	LOC127256862;LOC127249192;LOC127255684	cluster3
GO:0009813	flavonoid biosynthetic process	biological_process	3	0.0201342	5.19517	LOC127256145;LOC127261042;LOC127245634	cluster3
GO:0045893	positive regulation of transcription, DNA-templated	biological_process	6	0.0305123	2.561	LOC127263208;LOC127261866;LOC127249028;LOC127263472;LOC127247590;LOC127241485	cluster3
GO:0009651	response to salt stress	biological_process	8	0.0332025	2.15503	LOC127244309;LOC127252197;LOC127263208;LOC127246553;LOC127260078;LOC127241485;LOC127258015;LOC127245327	cluster3
GO:0010150	leaf senescence	biological_process	4	0.0342855	3.27623	LOC127246486;LOC127252197;LOC127263208;LOC127245327	cluster3
GO:0009873	ethylene-activated signaling pathway	biological_process	5	0.0413997	2.64674	LOC127252197;LOC127263208;LOC127260505;LOC127262835;LOC127241485	cluster3
GO:0006970	response to osmotic stress	biological_process	4	0.0419682	3.06888	LOC127253160;LOC127252197;LOC127266107;LOC127245327	cluster3
GO:0005829	cytosol	cellular_component	22	0.0462772	1.45491	LOC127256145;LOC127258303;LOC127246699;LOC127241534;LOC127247478;LOC127256355;LOC127264682;LOC127243603;LOC127241688;LOC127266136;LOC127252537;LOC127248078;LOC127251685;LOC127260338;LOC127265270;LOC127246965;LOC127251791;LOC127246865;LOC127265431;LOC127261958;LOC127256478;LOC127253509	cluster3
GO:0005789	endoplasmic reticulum membrane	cellular_component	8	0.133044	1.58718	LOC127252197;LOC127245641;LOC127252426;LOC127253160;LOC127260338;LOC127265394;LOC127266693;LOC127245327	cluster3
GO:0009570	chloroplast stroma	cellular_component	6	0.201813	1.52479	LOC127264572;LOC127263143;LOC127251918;LOC127252389;LOC127256181;LOC127258639	cluster3
GO:0005774	vacuolar membrane	cellular_component	5	0.304458	1.3651	LOC127244309;LOC127264130;LOC127247982;LOC127242941;LOC127258015	cluster3
GO:0005773	vacuole	cellular_component	5	0.327141	1.32337	LOC127244309;LOC127264130;LOC127247982;LOC127247712;LOC127247634	cluster3
GO:0005739	mitochondrion	cellular_component	9	0.335647	1.2002	LOC127251559;LOC127262497;LOC127249192;LOC127260338;LOC127248796;LOC127255684;LOC127251310;LOC127254211;LOC127252861	cluster3
GO:0005783	endoplasmic reticulum	cellular_component	7	0.393204	1.16719	LOC127245641;LOC127241534;LOC127252426;LOC127251820;LOC127261866;LOC127255964;LOC127248640	cluster3
GO:0009941	chloroplast envelope	cellular_component	3	0.526345	1.08233	LOC127258639;LOC127257661;LOC127254135	cluster3
GO:0005737	cytoplasm	cellular_component	20	0.527692	1.00473	LOC127249192;LOC127242950;LOC127242941;LOC127266002;LOC127258015;LOC127246486;LOC127263208;LOC127247478;LOC127247959;LOC127247473;LOC127256355;LOC127249557;LOC127260905;LOC127245245;LOC127251685;LOC127246965;LOC127251677;LOC127266107;LOC127255684;LOC127264780	cluster3
GO:0016020	membrane	cellular_component	7	0.619814	0.940737	LOC127244309;LOC127245641;LOC127241670;LOC127262242;LOC127246865;LOC127251820;LOC127258168	cluster3
GO:0004806	triglyceride lipase activity	molecular_function	3	0.00023265	24.2441	LOC127256749;LOC127249075;LOC127264241	cluster3
GO:0016787	hydrolase activity	molecular_function	4	0.0357503	3.23255	LOC127251918;LOC127258639;LOC127243532;LOC127251820	cluster3
GO:0004842	ubiquitin-protein transferase activity	molecular_function	5	0.100763	2.0339	LOC127246486;LOC127258847;LOC127253160;LOC127247959;LOC127255384	cluster3
GO:0046983	protein dimerization activity	molecular_function	5	0.153041	1.77223	LOC127244009;LOC127248423;LOC127265943;LOC127244324;LOC127255510	cluster3
GO:0042802	identical protein binding	molecular_function	3	0.161769	2.16466	LOC127251559;LOC127261021;LOC127261866	cluster3
GO:0008270	zinc ion binding	molecular_function	8	0.172258	1.48509	LOC127258847;LOC127262983;LOC127249192;LOC127256355;LOC127242950;LOC127254211;LOC127257299;LOC127258015	cluster3
GO:0003700	DNA-binding transcription factor activity	molecular_function	16	0.182933	1.28106	LOC127244009;LOC127248423;LOC127242617;LOC127252075;LOC127260505;LOC127260078;LOC127262835;LOC127255510;LOC127263472;LOC127247590;LOC127264182;LOC127249028;LOC127241485;LOC127251677;LOC127257299;LOC127242901	cluster3
GO:0016491	oxidoreductase activity	molecular_function	3	0.257243	1.70733	LOC127261042;LOC127246985;LOC127256478	cluster3
GO:0004674	protein serine/threonine kinase activity	molecular_function	5	0.309299	1.35594	LOC127263208;LOC127252537;LOC127245859;LOC127247473;LOC127254339	cluster3
GO:0046872	metal ion binding	molecular_function	22	0.400577	1.07017	LOC127256145;LOC127251918;LOC127253160;LOC127248796;LOC127266002;LOC127256180;LOC127247478;LOC127264682;LOC127260905;LOC127255384;LOC127265903;LOC127266136;LOC127252389;LOC127260338;LOC127245634;LOC127265270;LOC127263809;LOC127256862;LOC127258639;LOC127249075;LOC127258921;LOC127250288	cluster3
GO:0015979	photosynthesis	biological_process	17	8.46323e-17	17.5822	LOC127263647;LOC127260145;LOC127264110;LOC127249943;LOC127262337;LOC127265340;LOC127246840;LOC127254955;LOC127247911;LOC127258748;LOC127250298;LOC127257875;LOC127254545;LOC127246652;LOC127266120;LOC127242891;LOC127258205	cluster4
GO:0009408	response to heat	biological_process	14	2.24117e-11	11.3846	LOC127263491;LOC127240275;LOC127259292;LOC127249599;LOC127250342;LOC127245103;LOC127250574;LOC127263193;LOC127262548;LOC127240191;LOC127250897;LOC127249255;LOC127261014;LOC127260353	cluster4
GO:0009768	photosynthesis, light harvesting in photosystem I	biological_process	6	5.50892e-10	53.2636	LOC127247937;LOC127246840;LOC127266683;LOC127262482;LOC127266120;LOC127251959	cluster4
GO:0009644	response to high light intensity	biological_process	8	3.66653e-08	15.7818	LOC127259292;LOC127265340;LOC127249409;LOC127263193;LOC127250342;LOC127240275;LOC127249255;LOC127266120	cluster4
GO:0019253	reductive pentose-phosphate cycle	biological_process	6	7.30972e-08	26.6318	LOC127245142;LOC127255644;LOC127241889;LOC127247017;LOC127258831;LOC127253314	cluster4
GO:0042542	response to hydrogen peroxide	biological_process	8	1.11802e-07	13.7455	LOC127259292;LOC127245103;LOC127263193;LOC127262548;LOC127250342;LOC127240275;LOC127249255;LOC127260353	cluster4
GO:0018298	protein-chromophore linkage	biological_process	8	2.33043e-07	12.5326	LOC127247937;LOC127240611;LOC127246840;LOC127262482;LOC127266120;LOC127245890;LOC127251959;LOC127241403	cluster4
GO:0042026	protein refolding	biological_process	5	3.87501e-07	31.3316	LOC127240191;LOC127239206;LOC127262988;LOC127250342;LOC127252807	cluster4
GO:0051085	chaperone cofactor-dependent protein refolding	biological_process	5	1.12532e-05	16.6449	LOC127249987;LOC127250574;LOC127262988;LOC127250342;LOC127261014	cluster4
GO:0009773	photosynthetic electron transport in photosystem I	biological_process	4	1.24792e-05	26.6318	LOC127265801;LOC127249409;LOC127255124;LOC127261720	cluster4
GO:0009535	chloroplast thylakoid membrane	cellular_component	35	9.91932e-24	9.07167	LOC127249555;LOC127260145;LOC127264110;LOC127265801;LOC127262337;LOC127252459;LOC127263063;LOC127257875;LOC127266120;LOC127248354;LOC127265250;LOC127247937;LOC127261720;LOC127254955;LOC127246652;LOC127254545;LOC127241403;LOC127240611;LOC127246840;LOC127258748;LOC127253917;LOC127255021;LOC127266683;LOC127257954;LOC127261366;LOC127262482;LOC127249409;LOC127251959;LOC127253461;LOC127255124;LOC127247…	cluster4
GO:0009507	chloroplast	cellular_component	47	1.95532e-12	3.03441	LOC127241889;LOC127245597;LOC127252459;LOC127246078;LOC127262061;LOC127239206;LOC127263063;LOC127240838;LOC127256228;LOC127266120;LOC127261720;LOC127241512;LOC127263408;LOC127257511;LOC127262240;LOC127240191;LOC127254545;LOC127252575;LOC127255127;LOC127246749;LOC127251562;LOC127255644;LOC127246840;LOC127241991;LOC127253917;LOC127258831;LOC127255021;LOC127262390;LOC127253314;LOC127266683;LOC127261…	cluster4
GO:0009523	photosystem II	cellular_component	10	1.23059e-11	23.1581	LOC127264110;LOC127247937;LOC127240611;LOC127250298;LOC127258748;LOC127262482;LOC127246652;LOC127266120;LOC127251959;LOC127241403	cluster4
GO:0009522	photosystem I	cellular_component	8	3.29105e-11	35.5091	LOC127247937;LOC127240611;LOC127246840;LOC127247911;LOC127266683;LOC127266120;LOC127251959;LOC127241403	cluster4
GO:0009579	thylakoid	cellular_component	13	3.29368e-11	12.5896	LOC127249555;LOC127261720;LOC127253461;LOC127246840;LOC127252459;LOC127247911;LOC127262240;LOC127255021;LOC127266683;LOC127250645;LOC127261366;LOC127266120;LOC127251959	cluster4
GO:0009534	chloroplast thylakoid	cellular_component	12	1.83166e-09	10.3929	LOC127261720;LOC127253461;LOC127249409;LOC127246840;LOC127252459;LOC127247911;LOC127253917;LOC127255021;LOC127250645;LOC127266120;LOC127254545;LOC127251959	cluster4
GO:0009941	chloroplast envelope	cellular_component	16	1.15426e-07	5.07273	LOC127240275;LOC127247937;LOC127261720;LOC127246749;LOC127263408;LOC127252459;LOC127253917;LOC127262240;LOC127258831;LOC127263063;LOC127250645;LOC127262482;LOC127266120;LOC127254545;LOC127251959;LOC127246287	cluster4
GO:0010287	plastoglobule	cellular_component	8	1.4405e-07	13.3159	LOC127247937;LOC127246840;LOC127252459;LOC127250645;LOC127262482;LOC127266120;LOC127251959;LOC127246287	cluster4
GO:0009570	chloroplast stroma	cellular_component	18	5.75279e-07	4.0199	LOC127252575;LOC127244788;LOC127253461;LOC127251562;LOC127246749;LOC127241512;LOC127263408;LOC127249630;LOC127258831;LOC127242601;LOC127263063;LOC127262240;LOC127256228;LOC127256944;LOC127240191;LOC127240275;LOC127257875;LOC127246287	cluster4
GO:0009538	photosystem I reaction center	cellular_component	3	8.01181e-06	63.9164	LOC127249943;LOC127260145;LOC127242891	cluster4
GO:0051082	unfolded protein binding	molecular_function	11	3.10614e-08	9.22677	LOC127249987;LOC127245103;LOC127245838;LOC127250574;LOC127263193;LOC127262548;LOC127256944;LOC127262988;LOC127250342;LOC127261014;LOC127260353	cluster4
GO:0016168	chlorophyll binding	molecular_function	7	1.15711e-07	17.7545	LOC127247937;LOC127240611;LOC127246840;LOC127262482;LOC127266120;LOC127251959;LOC127241403	cluster4
GO:0019904	protein domain specific binding	molecular_function	5	4.94915e-05	12.3869	LOC127261720;LOC127246840;LOC127258205;LOC127266120;LOC127251959	cluster4
GO:0043621	protein self-association	molecular_function	6	0.000421577	6.20547	LOC127259292;LOC127245103;LOC127263193;LOC127262548;LOC127249255;LOC127260353	cluster4
GO:0031072	heat shock protein binding	molecular_function	3	0.000954045	15.2182	LOC127250574;LOC127262988;LOC127250342	cluster4
GO:0015035	protein disulfide oxidoreductase activity	molecular_function	4	0.00651688	5.39379	LOC127241512;LOC127262390;LOC127246749;LOC127253171	cluster4
GO:0000978	RNA polymerase II proximal promoter sequence-specific DNA binding	molecular_function	3	0.00863597	7.10182	LOC127250897;LOC127263491;LOC127243055	cluster4
GO:0005516	calmodulin binding	molecular_function	5	0.0198091	3.2281	LOC127247752;LOC127249964;LOC127254717;LOC127253908;LOC127239408	cluster4
GO:0019843	rRNA binding	molecular_function	4	0.0280106	3.4927	LOC127263408;LOC127257511;LOC127241991;LOC127246287	cluster4
GO:0005507	copper ion binding	molecular_function	4	0.0310262	3.38182	LOC127265250;LOC127261014;LOC127258831;LOC127254717	cluster4
GO:0009408	response to heat	biological_process	23	1.14189e-23	19.9099	LOC127265024;LOC127240275;LOC127249255;LOC127244007;LOC127260353;LOC127262957;LOC127240191;LOC127254367;LOC127243287;LOC127263491;LOC127249599;LOC127245103;LOC127263193;LOC127262548;LOC127250342;LOC127261014;LOC127251166;LOC127260954;LOC127256517;LOC127259292;LOC127245813;LOC127253722;LOC127264040	cluster5
GO:0042542	response to hydrogen peroxide	biological_process	13	6.70478e-15	23.7774	LOC127256517;LOC127259292;LOC127245813;LOC127245103;LOC127260954;LOC127239450;LOC127262548;LOC127263193;LOC127250342;LOC127240275;LOC127249255;LOC127260353;LOC127254367	cluster5
GO:0006457	protein folding	biological_process	13	2.36249e-11	12.9316	LOC127245813;LOC127245103;LOC127253722;LOC127262144;LOC127252385;LOC127245838;LOC127254367;LOC127263193;LOC127262548;LOC127256944;LOC127260954;LOC127260353;LOC127264556	cluster5
GO:0009644	response to high light intensity	biological_process	10	3.64168e-11	21	LOC127259292;LOC127253406;LOC127243889;LOC127265024;LOC127263193;LOC127250342;LOC127240275;LOC127249255;LOC127260954;LOC127259776	cluster5
GO:0042026	protein refolding	biological_process	6	4.87423e-09	40.0235	LOC127256748;LOC127240191;LOC127252807;LOC127262988;LOC127250342;LOC127244007	cluster5
GO:0000302	response to reactive oxygen species	biological_process	7	6.21503e-09	26.46	LOC127245813;LOC127249573;LOC127245103;LOC127263193;LOC127262548;LOC127260353;LOC127254367	cluster5
GO:0051259	protein complex oligomerization	biological_process	6	1.49354e-08	34.02	LOC127245813;LOC127245103;LOC127263193;LOC127262548;LOC127260353;LOC127254367	cluster5
GO:0034605	cellular response to heat	biological_process	8	2.61402e-08	16.4945	LOC127263491;LOC127249573;LOC127256376;LOC127262988;LOC127240733;LOC127250342;LOC127251166;LOC127264556	cluster5
GO:0051085	chaperone cofactor-dependent protein refolding	biological_process	5	8.30534e-06	17.7188	LOC127249987;LOC127264040;LOC127262988;LOC127250342;LOC127261014	cluster5
GO:0034620	cellular response to unfolded protein	biological_process	3	0.000105363	30.9273	LOC127265809;LOC127262988;LOC127250342	cluster5
GO:0005737	cytoplasm	cellular_component	35	0.00179347	1.64484	LOC127246140;LOC127249573;LOC127243681;LOC127249842;LOC127265024;LOC127253619;LOC127241185;LOC127261326;LOC127245557;LOC127256104;LOC127262957;LOC127250353;LOC127251348;LOC127263888;LOC127254487;LOC127243287;LOC127244817;LOC127245103;LOC127243889;LOC127263193;LOC127250342;LOC127245150;LOC127253908;LOC127243840;LOC127245813;LOC127260858;LOC127245838;LOC127243671;LOC127245798;LOC127245936;LOC127262…	cluster5
GO:0005829	cytosol	cellular_component	28	0.00268057	1.73224	LOC127245663;LOC127245804;LOC127251879;LOC127240275;LOC127254245;LOC127240375;LOC127246699;LOC127248268;LOC127245557;LOC127242771;LOC127258085;LOC127254834;LOC127249630;LOC127262957;LOC127251348;LOC127262830;LOC127243287;LOC127249987;LOC127248872;LOC127266088;LOC127245890;LOC127259511;LOC127243840;LOC127260858;LOC127246467;LOC127261359;LOC127260244;LOC127239833	cluster5
GO:0016607	nuclear speck	cellular_component	4	0.00523606	5.74177	LOC127261326;LOC127258085;LOC127259393;LOC127259776	cluster5
GO:0005759	mitochondrial matrix	cellular_component	4	0.0103221	4.725	LOC127256748;LOC127261014;LOC127250290;LOC127264040	cluster5
GO:0005681	spliceosomal complex	cellular_component	4	0.0110742	4.62857	LOC127261326;LOC127258085;LOC127259393;LOC127259776	cluster5
GO:0005739	mitochondrion	cellular_component	15	0.0145127	1.87129	LOC127253221;LOC127262144;LOC127258412;LOC127252385;LOC127252455;LOC127265024;LOC127258071;LOC127250290;LOC127252807;LOC127258178;LOC127264040;LOC127245947;LOC127265769;LOC127261014;LOC127244007	cluster5
GO:0005634	nucleus	cellular_component	52	0.0783602	1.19417	LOC127254790;LOC127243681;LOC127249573;LOC127249028;LOC127260878;LOC127266160;LOC127251879;LOC127253619;LOC127264685;LOC127240275;LOC127254245;LOC127240375;LOC127241185;LOC127239631;LOC127258314;LOC127250019;LOC127246228;LOC127256104;LOC127262455;LOC127254834;LOC127262957;LOC127251348;LOC127240733;LOC127263888;LOC127248719;LOC127242538;LOC127254487;LOC127243287;LOC127263491;LOC127243278;LOC127244…	cluster5
GO:0009570	chloroplast stroma	cellular_component	7	0.129494	1.66415	LOC127250952;LOC127249630;LOC127256944;LOC127239487;LOC127240191;LOC127240275;LOC127244007	cluster5
GO:0009941	chloroplast envelope	cellular_component	5	0.176098	1.6875	LOC127265769;LOC127262111;LOC127265024;LOC127240275;LOC127244007	cluster5
GO:0005730	nucleolus	cellular_component	4	0.54216	1.03562	LOC127259511;LOC127260858;LOC127239833;LOC127254487	cluster5
GO:0051082	unfolded protein binding	molecular_function	17	1.1222e-15	15.1795	LOC127256748;LOC127249987;LOC127245813;LOC127245103;LOC127253722;LOC127262144;LOC127252385;LOC127245838;LOC127263193;LOC127262548;LOC127256944;LOC127264040;LOC127250342;LOC127262988;LOC127261014;LOC127260353;LOC127254367	cluster5
GO:0051787	misfolded protein binding	molecular_function	4	1.82943e-06	41.2364	LOC127243840;LOC127262988;LOC127250342;LOC127245557	cluster5
GO:0051087	chaperone binding	molecular_function	6	3.39973e-06	14.4766	LOC127256748;LOC127249987;LOC127264040;LOC127261014;LOC127260954;LOC127264556	cluster5
GO:0043621	protein self-association	molecular_function	8	3.5716e-06	8.80777	LOC127259292;LOC127245813;LOC127245103;LOC127263193;LOC127262548;LOC127249255;LOC127260353;LOC127254367	cluster5
GO:0000978	RNA polymerase II proximal promoter sequence-specific DNA binding	molecular_function	4	0.000654205	10.08	LOC127263491;LOC127249573;LOC127256376;LOC127240733	cluster5
GO:0031072	heat shock protein binding	molecular_function	3	0.000796033	16.2	LOC127253722;LOC127262988;LOC127250342	cluster5
GO:0005524	ATP binding	molecular_function	33	0.000961285	1.74137	LOC127246140;LOC127243681;LOC127254742;LOC127253619;LOC127240275;LOC127244007;LOC127241185;LOC127241515;LOC127246228;LOC127258412;LOC127258071;LOC127262957;LOC127256944;LOC127240191;LOC127250284;LOC127243287;LOC127255616;LOC127244817;LOC127254352;LOC127245859;LOC127259583;LOC127250342;LOC127261014;LOC127252807;LOC127262144;LOC127245838;LOC127253722;LOC127252385;LOC127262111;LOC127246467;LOC127264…	cluster5
GO:0003755	peptidyl-prolyl cis-trans isomerase activity	molecular_function	3	0.0159509	5.67	LOC127259511;LOC127239408;LOC127253908	cluster5
GO:0043565	sequence-specific DNA binding	molecular_function	14	0.0161722	1.89677	LOC127256517;LOC127263491;LOC127250019;LOC127262455;LOC127249573;LOC127256376;LOC127249028;LOC127260878;LOC127266160;LOC127260629;LOC127240733;LOC127257299;LOC127243278;LOC127254487	cluster5
GO:0061630	ubiquitin protein ligase activity	molecular_function	5	0.0236489	3.08152	LOC127255458;LOC127245557;LOC127243840;LOC127245663;LOC127258448	cluster5
GO:0009737	response to abscisic acid	biological_process	12	0.000114922	3.66213	LOC127241942;LOC127251967;LOC127249448;LOC127265340;LOC127262498;LOC127260873;LOC127248476;LOC127241311;LOC127248389;LOC127266285;LOC127248901;LOC127248103	cluster6
GO:0010200	response to chitin	biological_process	7	0.000224562	5.74787	LOC127247564;LOC127251967;LOC127249448;LOC127265340;LOC127248476;LOC127252304;LOC127248103	cluster6
GO:0006012	galactose metabolic process	biological_process	3	0.000339679	21.4006	LOC127265450;LOC127261153;LOC127243603	cluster6
GO:0045892	negative regulation of transcription, DNA-templated	biological_process	7	0.00157732	4.13966	LOC127247564;LOC127251967;LOC127249448;LOC127265340;LOC127253988;LOC127241311;LOC127248103	cluster6
GO:0009414	response to water deprivation	biological_process	9	0.00198615	3.23027	LOC127241942;LOC127247816;LOC127251967;LOC127265340;LOC127247848;LOC127259741;LOC127248389;LOC127249536;LOC127248901	cluster6
GO:0009735	response to cytokinin	biological_process	5	0.00539875	4.45845	LOC127241942;LOC127249761;LOC127247848;LOC127247467;LOC127248389	cluster6
GO:0046686	response to cadmium ion	biological_process	6	0.0125205	3.14137	LOC127251768;LOC127261187;LOC127248476;LOC127240414;LOC127251869;LOC127254959	cluster6
GO:0046777	protein autophosphorylation	biological_process	4	0.0255554	3.59485	LOC127242178;LOC127242818;LOC127250917;LOC127263862	cluster6
GO:0009738	abscisic acid-activated signaling pathway	biological_process	6	0.033301	2.50849	LOC127241942;LOC127240372;LOC127251967;LOC127262498;LOC127248039;LOC127248389	cluster6
GO:0009624	response to nematode	biological_process	3	0.0375486	4.0763	LOC127253374;LOC127266346;LOC127254327	cluster6
GO:0005886	plasma membrane	cellular_component	33	0.00312053	1.62139	LOC127266346;LOC127252156;LOC127252238;LOC127262498;LOC127266635;LOC127251869;LOC127266285;LOC127263862;LOC127256307;LOC127258915;LOC127254959;LOC127265394;LOC127240414;LOC127265684;LOC127246721;LOC127243603;LOC127266097;LOC127263326;LOC127261215;LOC127248901;LOC127242354;LOC127247650;LOC127250786;LOC127258927;LOC127242178;LOC127248039;LOC127250917;LOC127254327;LOC127259741;LOC127252580;LOC127244…	cluster6
GO:0009506	plasmodesma	cellular_component	13	0.00847505	2.12575	LOC127258915;LOC127266346;LOC127252156;LOC127242178;LOC127249761;LOC127261187;LOC127247467;LOC127251869;LOC127259741;LOC127266097;LOC127261215;LOC127249092;LOC127254959	cluster6
GO:0005777	peroxisome	cellular_component	4	0.0404593	3.10575	LOC127254514;LOC127266518;LOC127252045;LOC127247467	cluster6
GO:0005634	nucleus	cellular_component	51	0.0976357	1.17881	LOC127241942;LOC127248423;LOC127265502;LOC127251967;LOC127246888;LOC127253988;LOC127251808;LOC127247848;LOC127252304;LOC127249897;LOC127246232;LOC127250700;LOC127249536;LOC127263862;LOC127258149;LOC127248103;LOC127259052;LOC127249875;LOC127247793;LOC127241379;LOC127265340;LOC127266403;LOC127260661;LOC127248476;LOC127255883;LOC127250786;LOC127258927;LOC127241483;LOC127248039;LOC127241311;LOC127263…	cluster6
GO:0009536	plastid	cellular_component	3	0.281996	1.62279	LOC127253374;LOC127247816;LOC127251675	cluster6
GO:0005789	endoplasmic reticulum membrane	cellular_component	6	0.447097	1.12082	LOC127262047;LOC127265394;LOC127257384;LOC127255544;LOC127242354;LOC127263862	cluster6
GO:0005829	cytosol	cellular_component	16	0.545431	0.99628	LOC127252156;LOC127247816;LOC127257025;LOC127252537;LOC127251768;LOC127246892;LOC127262498;LOC127249761;LOC127240414;LOC127247848;LOC127242875;LOC127251869;LOC127243603;LOC127257379;LOC127260244;LOC127261215	cluster6
GO:0005737	cytoplasm	cellular_component	21	0.549011	0.993313	LOC127247848;LOC127251869;LOC127249536;LOC127259052;LOC127254104;LOC127250637;LOC127261187;LOC127240414;LOC127246721;LOC127260288;LOC127261153;LOC127245245;LOC127248039;LOC127263507;LOC127239502;LOC127243510;LOC127252325;LOC127247816;LOC127259885;LOC127242818;LOC127262606	cluster6
GO:0005618	cell wall	cellular_component	4	0.554944	1.01907	LOC127246629;LOC127261215;LOC127249092;LOC127266527	cluster6
GO:0005773	vacuole	cellular_component	4	0.572479	0.996824	LOC127250693;LOC127249761;LOC127259741;LOC127266097	cluster6
GO:0043565	sequence-specific DNA binding	molecular_function	21	1.34133e-05	2.86364	LOC127241942;LOC127248423;LOC127251967;LOC127246888;LOC127253988;LOC127252304;LOC127249536;LOC127248103;LOC127241379;LOC127265340;LOC127248476;LOC127241483;LOC127265335;LOC127248389;LOC127252446;LOC127247564;LOC127244518;LOC127249448;LOC127259885;LOC127242292;LOC127258153	cluster6
GO:0003700	DNA-binding transcription factor activity	molecular_function	26	0.000671699	1.96007	LOC127241942;LOC127248423;LOC127251967;LOC127246888;LOC127253988;LOC127252304;LOC127250700;LOC127248103;LOC127258149;LOC127265340;LOC127248476;LOC127265684;LOC127241483;LOC127241311;LOC127265335;LOC127255035;LOC127248389;LOC127255759;LOC127252446;LOC127247564;LOC127244518;LOC127249448;LOC127259885;LOC127242292;LOC127248730;LOC127258153	cluster6
GO:0005509	calcium ion binding	molecular_function	6	0.0115091	3.20008	LOC127257025;LOC127262047;LOC127260873;LOC127248039;LOC127266097;LOC127254514	cluster6
GO:0044212	transcription regulatory region DNA binding	molecular_function	8	0.0161706	2.4745	LOC127241379;LOC127247564;LOC127251967;LOC127246888;LOC127248476;LOC127252304;LOC127255035;LOC127258153	cluster6
GO:0046872	metal ion binding	molecular_function	28	0.097086	1.28243	LOC127251967;LOC127253988;LOC127249897;LOC127266285;LOC127249536;LOC127240656;LOC127259052;LOC127247793;LOC127254104;LOC127265340;LOC127265684;LOC127245415;LOC127257379;LOC127242354;LOC127250786;LOC127261153;LOC127243664;LOC127258927;LOC127258094;LOC127241483;LOC127264088;LOC127263507;LOC127255035;LOC127239502;LOC127260989;LOC127254785;LOC127266527;LOC127265161	cluster6
GO:0004674	protein serine/threonine kinase activity	molecular_function	7	0.0985366	1.78737	LOC127247816;LOC127252537;LOC127242178;LOC127242818;LOC127250917;LOC127259716;LOC127263862	cluster6
GO:0003729	mRNA binding	molecular_function	5	0.109408	1.98153	LOC127263689;LOC127252156;LOC127266403;LOC127264088;LOC127263507	cluster6
GO:0004842	ubiquitin-protein transferase activity	molecular_function	5	0.121546	1.91504	LOC127258927;LOC127242875;LOC127249897;LOC127251869;LOC127266285	cluster6
GO:0046982	protein heterodimerization activity	molecular_function	3	0.122955	2.46337	LOC127255759;LOC127250700;LOC127246888	cluster6
GO:0016787	hydrolase activity	molecular_function	3	0.144776	2.28273	LOC127254959;LOC127239502;LOC127264088	cluster6
GO:0048589	developmental growth	biological_process	3	0.000247115	23.7527	LOC127262798;LOC127256298;LOC127244370	cluster7
GO:0008360	regulation of cell shape	biological_process	3	0.00117443	14.2516	LOC127252884;LOC127262798;LOC127244370	cluster7
GO:0018298	protein-chromophore linkage	biological_process	4	0.00258857	6.98609	LOC127261503;LOC127261538;LOC127261542;LOC127261540	cluster7
GO:0015986	ATP synthesis coupled proton transport	biological_process	3	0.00340758	9.89696	LOC127261501;LOC127240789;LOC127261545	cluster7
GO:0009555	pollen development	biological_process	5	0.00858766	3.98535	LOC127246058;LOC127253806;LOC127255272;LOC127262798;LOC127244370	cluster7
GO:0006351	transcription, DNA-templated	biological_process	4	0.00979716	4.79853	LOC127261535;LOC127261548;LOC127261534;LOC127261551	cluster7
GO:0015979	photosynthesis	biological_process	4	0.0112152	4.61218	LOC127250284;LOC127261538;LOC127261520;LOC127261540	cluster7
GO:0009723	response to ethylene	biological_process	5	0.0117418	3.68831	LOC127255437;LOC127247245;LOC127255637;LOC127266297;LOC127263815	cluster7
GO:0008380	RNA splicing	biological_process	4	0.0157752	4.16714	LOC127261477;LOC127244934;LOC127261505;LOC127250062	cluster7
GO:0009553	embryo sac development	biological_process	3	0.0228632	4.94848	LOC127241650;LOC127246058;LOC127255272	cluster7
GO:0009535	chloroplast thylakoid membrane	cellular_component	11	0.000728122	3.17859	LOC127261520;LOC127261538;LOC127261481;LOC127261503;LOC127261540;LOC127261552;LOC127261545;LOC127261542;LOC127261502;LOC127250259;LOC127261501	cluster7
GO:0005743	mitochondrial inner membrane	cellular_component	5	0.0142348	3.51371	LOC127253806;LOC127239157;LOC127242562;LOC127252299;LOC127251529	cluster7
GO:0016021	integral component of membrane	cellular_component	40	0.0229423	1.35304	LOC127264091;LOC127251585;LOC127256749;LOC127243106;LOC127244592;LOC127253854;LOC127255600;LOC127251529;LOC127250343;LOC127249767;LOC127261538;LOC127253806;LOC127261503;LOC127244534;LOC127254829;LOC127262577;LOC127256945;LOC127261542;LOC127250259;LOC127246201;LOC127261520;LOC127253139;LOC127255785;LOC127249883;LOC127258158;LOC127239157;LOC127242562;LOC127242828;LOC127251063;LOC127248939;LOC127253…	cluster7
GO:0009506	plasmodesma	cellular_component	9	0.135156	1.53133	LOC127264382;LOC127255736;LOC127247607;LOC127257071;LOC127251218;LOC127243106;LOC127246292;LOC127244032;LOC127262798	cluster7
GO:0005829	cytosol	cellular_component	19	0.200507	1.23105	LOC127243638;LOC127247607;LOC127251218;LOC127264382;LOC127254153;LOC127239672;LOC127246292;LOC127240927;LOC127252640;LOC127251685;LOC127247684;LOC127251282;LOC127245384;LOC127251791;LOC127252412;LOC127263210;LOC127263846;LOC127264789;LOC127248233	cluster7
GO:0005802	trans-Golgi network	cellular_component	4	0.214329	1.68459	LOC127247245;LOC127264091;LOC127253165;LOC127249767	cluster7
GO:0009570	chloroplast stroma	cellular_component	6	0.21461	1.49388	LOC127239155;LOC127265981;LOC127256298;LOC127258906;LOC127261529;LOC127259142	cluster7
GO:0009507	chloroplast	cellular_component	16	0.314028	1.15165	LOC127261535;LOC127261548;LOC127265981;LOC127256298;LOC127261559;LOC127253806;LOC127261534;LOC127261477;LOC127259529;LOC127253990;LOC127250284;LOC127261505;LOC127250259;LOC127261551;LOC127261556;LOC127246857	cluster7
GO:0016020	membrane	cellular_component	9	0.349306	1.185	LOC127264091;LOC127244534;LOC127253345;LOC127247607;LOC127262243;LOC127246292;LOC127243476;LOC127241694;LOC127246227	cluster7
GO:0000139	Golgi membrane	cellular_component	5	0.384435	1.22944	LOC127264091;LOC127251585;LOC127252884;LOC127256945;LOC127249767	cluster7
GO:0016168	chlorophyll binding	molecular_function	4	0.000421252	11.3108	LOC127261503;LOC127261538;LOC127261542;LOC127261540	cluster7
GO:0003899	DNA-directed 5'-3' RNA polymerase activity	molecular_function	4	0.000649769	10.1075	LOC127261535;LOC127261548;LOC127261534;LOC127261551	cluster7
GO:0008137	NADH dehydrogenase (ubiquinone) activity	molecular_function	4	0.0010259	8.96328	LOC127252299;LOC127261552;LOC127261481;LOC127239157	cluster7
GO:0046933	proton-transporting ATP synthase activity, rotational mechanism	molecular_function	3	0.00117443	14.2516	LOC127261501;LOC127240789;LOC127261545	cluster7
GO:0005524	ATP binding	molecular_function	29	0.00662316	1.60267	LOC127240789;LOC127245336;LOC127259529;LOC127243106;LOC127260820;LOC127253806;LOC127246228;LOC127244534;LOC127239672;LOC127249664;LOC127254211;LOC127261501;LOC127250284;LOC127263089;LOC127239155;LOC127255736;LOC127247684;LOC127261545;LOC127249883;LOC127259142;LOC127242828;LOC127244032;LOC127257071;LOC127247245;LOC127240686;LOC127256753;LOC127265444;LOC127259716;LOC127246227	cluster7
GO:0048038	quinone binding	molecular_function	3	0.00767045	7.42272	LOC127261502;LOC127261552;LOC127261481	cluster7
GO:0003682	chromatin binding	molecular_function	4	0.00850119	5.00057	LOC127259529;LOC127244032;LOC127245384;LOC127258878	cluster7
GO:0003723	RNA binding	molecular_function	13	0.0117661	2.03684	LOC127256995;LOC127252412;LOC127261477;LOC127246228;LOC127244021;LOC127247758;LOC127253426;LOC127264789;LOC127244934;LOC127241996;LOC127241650;LOC127261505;LOC127263089	cluster7
GO:0005516	calmodulin binding	molecular_function	5	0.0129477	3.59889	LOC127246058;LOC127256753;LOC127255272;LOC127265444;LOC127251063	cluster7
GO:0005506	iron ion binding	molecular_function	7	0.0215123	2.52688	LOC127253696;LOC127261520;LOC127256298;LOC127261503;LOC127253345;LOC127261552;LOC127262243	cluster7
GO:0015979	photosynthesis	biological_process	21	2.54855e-22	21.2051	LOC127260145;LOC127250904;LOC127257875;LOC127247311;LOC127262825;LOC127261538;LOC127248442;LOC127254955;LOC127246652;LOC127243607;LOC127263036;LOC127246840;LOC127258748;LOC127242773;LOC127263647;LOC127249943;LOC127253325;LOC127247911;LOC127257904;LOC127242891;LOC127261540	cluster8
GO:0019253	reductive pentose-phosphate cycle	biological_process	10	9.015e-15	43.3358	LOC127245142;LOC127255644;LOC127241889;LOC127247017;LOC127241890;LOC127253314;LOC127260700;LOC127240871;LOC127262524;LOC127260377	cluster8
GO:0018298	protein-chromophore linkage	biological_process	13	7.46838e-14	19.8835	LOC127247937;LOC127261538;LOC127241086;LOC127246840;LOC127240611;LOC127243928;LOC127249577;LOC127247946;LOC127261542;LOC127262482;LOC127249853;LOC127241403;LOC127261540	cluster8
GO:0009765	photosynthesis, light harvesting	biological_process	5	4.61093e-10	86.6716	LOC127241086;LOC127240611;LOC127249853;LOC127249577;LOC127241403	cluster8
GO:0009768	photosynthesis, light harvesting in photosystem I	biological_process	6	6.36687e-10	52.003	LOC127247937;LOC127246840;LOC127243928;LOC127266683;LOC127247946;LOC127262482	cluster8
GO:0009773	photosynthetic electron transport in photosystem I	biological_process	5	3.10487e-07	32.5018	LOC127261720;LOC127255124;LOC127247311;LOC127249409;LOC127243607	cluster8
GO:0019288	isopentenyl diphosphate biosynthetic process, methylerythritol 4-phosphate pathway	biological_process	3	7.02952e-05	34.6686	LOC127244270;LOC127265496;LOC127262323	cluster8
GO:0010207	photosystem II assembly	biological_process	3	0.000294011	22.287	LOC127254504;LOC127246840;LOC127257954	cluster8
GO:0009853	photorespiration	biological_process	4	0.000471744	10.948	LOC127241890;LOC127244859;LOC127241889;LOC127244022	cluster8
GO:0006096	glycolytic process	biological_process	5	0.000686362	7.12369	LOC127259690;LOC127242385;LOC127253314;LOC127263213;LOC127262524	cluster8
GO:0009535	chloroplast thylakoid membrane	cellular_component	51	1.45302e-42	12.9058	LOC127249555;LOC127247025;LOC127260145;LOC127250904;LOC127241086;LOC127252459;LOC127257875;LOC127261502;LOC127247311;LOC127262825;LOC127249577;LOC127248354;LOC127265250;LOC127247937;LOC127261538;LOC127261720;LOC127254955;LOC127243928;LOC127247946;LOC127261542;LOC127246652;LOC127261501;LOC127243607;LOC127264790;LOC127241403;LOC127263036;LOC127240611;LOC127246840;LOC127261545;LOC127258748;LOC127253…	cluster8
GO:0009507	chloroplast	cellular_component	66	2.42727e-25	4.16024	LOC127247025;LOC127251467;LOC127241889;LOC127255186;LOC127245597;LOC127252459;LOC127242385;LOC127262061;LOC127240838;LOC127248552;LOC127247311;LOC127262524;LOC127258790;LOC127261720;LOC127248442;LOC127241512;LOC127257511;LOC127265496;LOC127244022;LOC127262240;LOC127243607;LOC127264790;LOC127255127;LOC127251562;LOC127249137;LOC127255644;LOC127246840;LOC127259196;LOC127241890;LOC127253917;LOC127246…	cluster8
GO:0009522	photosystem I	cellular_component	13	8.5566e-21	56.3365	LOC127247937;LOC127261538;LOC127241086;LOC127246840;LOC127240611;LOC127243928;LOC127247911;LOC127249577;LOC127247946;LOC127266683;LOC127249853;LOC127241403;LOC127261540	cluster8
GO:0009579	thylakoid	cellular_component	16	8.30206e-15	15.1281	LOC127249555;LOC127247025;LOC127261720;LOC127246840;LOC127252459;LOC127247911;LOC127242385;LOC127254310;LOC127262240;LOC127266683;LOC127241665;LOC127250645;LOC127242773;LOC127247311;LOC127258790;LOC127243607	cluster8
GO:0009523	photosystem II	cellular_component	12	1.23331e-14	27.132	LOC127247937;LOC127241086;LOC127240611;LOC127243928;LOC127258748;LOC127249577;LOC127247946;LOC127261542;LOC127262482;LOC127246652;LOC127249853;LOC127241403	cluster8
GO:0009941	chloroplast envelope	cellular_component	24	1.74213e-14	7.42899	LOC127247025;LOC127251467;LOC127252459;LOC127242385;LOC127247311;LOC127258790;LOC127247937;LOC127261720;LOC127243928;LOC127262240;LOC127253917;LOC127265971;LOC127240747;LOC127242773;LOC127262482;LOC127262126;LOC127246287;LOC127260377;LOC127255284;LOC127244270;LOC127239286;LOC127254310;LOC127250645;LOC127263049	cluster8
GO:0009570	chloroplast stroma	cellular_component	25	4.95012e-12	5.45104	LOC127251467;LOC127244788;LOC127254504;LOC127243797;LOC127242385;LOC127242601;LOC127257875;LOC127258790;LOC127241512;LOC127262240;LOC127251562;LOC127246505;LOC127254111;LOC127240747;LOC127242773;LOC127246287;LOC127260377;LOC127255284;LOC127244270;LOC127254310;LOC127262323;LOC127257904;LOC127245394;LOC127263049;LOC127244022	cluster8
GO:0009538	photosystem I reaction center	cellular_component	5	7.74511e-11	104.006	LOC127260145;LOC127249943;LOC127250904;LOC127262825;LOC127242891	cluster8
GO:0009534	chloroplast thylakoid	cellular_component	13	1.85363e-10	10.9925	LOC127247025;LOC127261720;LOC127249409;LOC127246840;LOC127252459;LOC127247911;LOC127253917;LOC127241665;LOC127250645;LOC127247311;LOC127258790;LOC127243607;LOC127264790	cluster8
GO:0010287	plastoglobule	cellular_component	9	9.9271e-09	14.6258	LOC127247937;LOC127246840;LOC127243928;LOC127252459;LOC127242385;LOC127247946;LOC127250645;LOC127262482;LOC127246287	cluster8
GO:0016168	chlorophyll binding	molecular_function	13	7.53595e-17	32.1923	LOC127247937;LOC127261538;LOC127241086;LOC127246840;LOC127240611;LOC127243928;LOC127249577;LOC127247946;LOC127261542;LOC127262482;LOC127249853;LOC127241403;LOC127261540	cluster8
GO:0015250	water channel activity	molecular_function	5	2.26493e-06	22.61	LOC127239286;LOC127252536;LOC127259741;LOC127260676;LOC127265549	cluster8
GO:0051287	NAD binding	molecular_function	6	0.000168781	7.34159	LOC127252640;LOC127252679;LOC127247017;LOC127263213;LOC127261502;LOC127260377	cluster8
GO:0009055	electron transfer activity	molecular_function	6	0.00137604	4.95266	LOC127265250;LOC127261538;LOC127262061;LOC127240747;LOC127249409;LOC127261540	cluster8
GO:0046933	proton-transporting ATP synthase activity, rotational mechanism	molecular_function	3	0.00171895	12.4807	LOC127248354;LOC127261545;LOC127261501	cluster8
GO:0050661	NADP binding	molecular_function	4	0.00618316	5.474	LOC127247017;LOC127263213;LOC127252640;LOC127260377	cluster8
GO:0019843	rRNA binding	molecular_function	5	0.00650554	4.26254	LOC127255931;LOC127257511;LOC127263049;LOC127261556;LOC127246287	cluster8
GO:0019904	protein domain specific binding	molecular_function	3	0.00812949	7.25623	LOC127246840;LOC127243607;LOC127261720	cluster8
GO:0051539	4 iron, 4 sulfur cluster binding	molecular_function	4	0.00989206	4.78188	LOC127261540;LOC127244270;LOC127261538;LOC127240747	cluster8
GO:0003735	structural constituent of ribosome	molecular_function	8	0.0280211	2.23069	LOC127255931;LOC127259964;LOC127257511;LOC127259196;LOC127253685;LOC127248552;LOC127263049;LOC127261556	cluster8
GO:0080142	regulation of salicylic acid biosynthetic process	biological_process	4	1.32375e-05	26.6217	LOC127255182;LOC127246023;LOC127249667;LOC127261337	cluster9
GO:0046470	phosphatidylcholine metabolic process	biological_process	3	0.000165271	27.0971	LOC127240725;LOC127250730;LOC127265249	cluster9
GO:0010344	seed oilbody biogenesis	biological_process	3	0.000251331	23.71	LOC127255300;LOC127259175;LOC127257966	cluster9
GO:1902456	regulation of stomatal opening	biological_process	3	0.000499923	18.968	LOC127250662;LOC127241131;LOC127266310	cluster9
GO:0009686	gibberellin biosynthetic process	biological_process	3	0.00123183	14.0504	LOC127240861;LOC127265034;LOC127248240	cluster9
GO:2000022	regulation of jasmonic acid mediated signaling pathway	biological_process	3	0.00263213	10.8388	LOC127260638;LOC127252211;LOC127255285	cluster9
GO:0010182	sugar mediated signaling pathway	biological_process	3	0.00359174	9.72717	LOC127265034;LOC127243643;LOC127248240	cluster9
GO:0045489	pectin biosynthetic process	biological_process	3	0.00538801	8.43022	LOC127264157;LOC127242137;LOC127248101	cluster9
GO:0031347	regulation of defense response	biological_process	3	0.00645541	7.90333	LOC127260638;LOC127252211;LOC127255285	cluster9
GO:0009867	jasmonic acid mediated signaling pathway	biological_process	3	0.00806171	7.29538	LOC127260638;LOC127252211;LOC127255285	cluster9
GO:0005615	extracellular space	cellular_component	3	0.0147947	5.8363	LOC127262423;LOC127265348;LOC127246885	cluster9
GO:0005886	plasma membrane	cellular_component	27	0.0246909	1.46975	LOC127244572;LOC127255300;LOC127262498;LOC127257966;LOC127249391;LOC127247623;LOC127250662;LOC127242777;LOC127264967;LOC127251900;LOC127265684;LOC127255324;LOC127250730;LOC127263326;LOC127242354;LOC127242045;LOC127247829;LOC127258927;LOC127245536;LOC127249187;LOC127265249;LOC127246710;LOC127263447;LOC127259175;LOC127258217;LOC127241439;LOC127247104	cluster9
GO:0009505	plant-type cell wall	cellular_component	4	0.0776565	2.49169	LOC127262423;LOC127247104;LOC127249092;LOC127258217	cluster9
GO:0016021	integral component of membrane	cellular_component	34	0.112598	1.22455	LOC127244572;LOC127244160;LOC127262498;LOC127247171;LOC127262604;LOC127249391;LOC127247623;LOC127250279;LOC127250662;LOC127248101;LOC127264967;LOC127255324;LOC127264157;LOC127265391;LOC127253374;LOC127247595;LOC127242045;LOC127250013;LOC127249632;LOC127245536;LOC127249187;LOC127259860;LOC127250256;LOC127240725;LOC127242137;LOC127255638;LOC127246710;LOC127247208;LOC127263447;LOC127241439;LOC127264…	cluster9
GO:0005794	Golgi apparatus	cellular_component	10	0.11865	1.53277	LOC127263447;LOC127245536;LOC127264955;LOC127247104;LOC127248270;LOC127260925;LOC127262423;LOC127264157;LOC127242137;LOC127252346	cluster9
GO:0005743	mitochondrial inner membrane	cellular_component	3	0.149978	2.24473	LOC127250256;LOC127260012;LOC127251247	cluster9
GO:0000139	Golgi membrane	cellular_component	6	0.18416	1.57085	LOC127263447;LOC127248101;LOC127248270;LOC127260925;LOC127264157;LOC127242137	cluster9
GO:0009506	plasmodesma	cellular_component	8	0.188444	1.44932	LOC127261062;LOC127240861;LOC127266012;LOC127247104;LOC127262423;LOC127265249;LOC127249092;LOC127255638	cluster9
GO:0005773	vacuole	cellular_component	5	0.296465	1.38049	LOC127244160;LOC127266012;LOC127264967;LOC127265249;LOC127252346	cluster9
GO:0005789	endoplasmic reticulum membrane	cellular_component	6	0.35387	1.24177	LOC127263447;LOC127248240;LOC127265034;LOC127247171;LOC127266675;LOC127242354	cluster9
GO:0004712	protein serine/threonine/tyrosine kinase activity	molecular_function	6	5.7176e-06	13.3109	LOC127259175;LOC127248240;LOC127255300;LOC127265034;LOC127243643;LOC127257966	cluster9
GO:0004713	protein tyrosine kinase activity	molecular_function	3	0.000251331	23.71	LOC127255300;LOC127259175;LOC127257966	cluster9
GO:0047262	polygalacturonate 4-alpha-galacturonosyltransferase activity	molecular_function	3	0.00242042	11.1576	LOC127264157;LOC127242137;LOC127248101	cluster9
GO:0004674	protein serine/threonine kinase activity	molecular_function	10	0.00295128	2.82893	LOC127259175;LOC127248240;LOC127255300;LOC127265034;LOC127243643;LOC127246847;LOC127257966;LOC127244281;LOC127241131;LOC127247623	cluster9
GO:0005509	calcium ion binding	molecular_function	6	0.00714334	3.54542	LOC127247795;LOC127247560;LOC127250730;LOC127265249;LOC127249133;LOC127259883	cluster9
GO:0005516	calmodulin binding	molecular_function	5	0.0100687	3.83192	LOC127246023;LOC127255182;LOC127249667;LOC127261337;LOC127242354	cluster9
GO:0046983	protein dimerization activity	molecular_function	6	0.0545529	2.21848	LOC127258311;LOC127265695;LOC127240545;LOC127265230;LOC127248730;LOC127249266	cluster9
GO:0004842	ubiquitin-protein transferase activity	molecular_function	5	0.0879914	2.1217	LOC127258927;LOC127255607;LOC127247171;LOC127259414;LOC127249897	cluster9
GO:0003700	DNA-binding transcription factor activity	molecular_function	17	0.0892321	1.41988	LOC127241942;LOC127247990;LOC127258311;LOC127246023;LOC127240545;LOC127253294;LOC127265093;LOC127258360;LOC127265684;LOC127255182;LOC127249667;LOC127240434;LOC127261337;LOC127248730;LOC127243008;LOC127249266;LOC127265655	cluster9
GO:0043565	sequence-specific DNA binding	molecular_function	10	0.126954	1.51079	LOC127241942;LOC127247990;LOC127246023;LOC127253294;LOC127258360;LOC127255182;LOC127249667;LOC127240434;LOC127261337;LOC127265655	cluster9

## Sheet: Table S6
Supplementary Table 6. KEGG enrichment result of Andrographis paniculata marker genes (with top200 marker genes by gene difference).
id	Term	Classification_level1	Classification_level2	ListHits	p-value	Enrichment_score	geneID	cluster
ko00020	Citrate cycle (TCA cycle)	Metabolism	Carbohydrate metabolism	5	0.0022976	5.33279	LOC127242906;LOC127241514;LOC127249400;LOC127254495;LOC127256399	cluster1
ko04144	Endocytosis	Cellular Processes	Transport and catabolism	7	0.0134141	2.73897	LOC127251499;LOC127259989;LOC127244981;LOC127247688;LOC127247933;LOC127254859;LOC127248330	cluster1
ko00360	Phenylalanine metabolism	Metabolism	Amino acid metabolism	3	0.0142234	5.8347	LOC127247165;LOC127250896;LOC127240372	cluster1
ko00630	Glyoxylate and dicarboxylate metabolism	Metabolism	Carbohydrate metabolism	4	0.023997	3.62337	LOC127243981;LOC127256399;LOC127249400;LOC127260288	cluster1
ko00640	Propanoate metabolism	Metabolism	Carbohydrate metabolism	3	0.0299735	4.40844	LOC127241514;LOC127242906;LOC127251093	cluster1
ko04016	MAPK signaling pathway - plant	Environmental Information Processing	Signal transduction	6	0.0350319	2.44913	LOC127243672;LOC127256336;LOC127247715;LOC127261222;LOC127255374;LOC127265655	cluster1
ko03050	Proteasome	Genetic Information Processing	Folding, sorting and degradation	3	0.0392502	3.96759	LOC127252678;LOC127249228;LOC127243246	cluster1
ko04145	Phagosome	Cellular Processes	Transport and catabolism	4	0.053139	2.8139	LOC127248330;LOC127253889;LOC127256364;LOC127254874	cluster1
ko00620	Pyruvate metabolism	Metabolism	Carbohydrate metabolism	4	0.0658158	2.61887	LOC127251755;LOC127254495;LOC127256399;LOC127249400	cluster1
ko04141	Protein processing in endoplasmic reticulum	Genetic Information Processing	Folding, sorting and degradation	6	0.0935275	1.9075	LOC127252676;LOC127258734;LOC127261221;LOC127258143;LOC127259547;LOC127239617	cluster1
ko03015	mRNA surveillance pathway	Genetic Information Processing	Translation	4	0.112275	2.16808	LOC127244135;LOC127245637;LOC127254086;LOC127254677	cluster1
ko04075	Plant hormone signal transduction	Environmental Information Processing	Signal transduction	7	0.113952	1.70807	LOC127256336;LOC127243672;LOC127254617;LOC127253232;LOC127247715;LOC127261222;LOC127258523	cluster1
ko04146	Peroxisome	Cellular Processes	Transport and catabolism	3	0.161919	2.1563	LOC127253871;LOC127251093;LOC127253379	cluster1
ko00270	Cysteine and methionine metabolism	Metabolism	Amino acid metabolism	3	0.272288	1.65316	LOC127260543;LOC127256399;LOC127249400	cluster1
ko04120	Ubiquitin mediated proteolysis	Genetic Information Processing	Folding, sorting and degradation	3	0.293007	1.58704	LOC127245828;LOC127241653;LOC127244369	cluster1
ko00190	Oxidative phosphorylation	Metabolism	Energy metabolism	4	0.34439	1.34952	LOC127259832;LOC127253889;LOC127251785;LOC127253961	cluster1
ko00940	Phenylpropanoid biosynthesis	Metabolism	Biosynthesis of other secondary metabolites	3	0.380549	1.35877	LOC127250896;LOC127245898;LOC127264914	cluster1
ko04626	Plant-pathogen interaction	Organismal Systems	Environmental adaptation	4	0.403486	1.24181	LOC127255374;LOC127264306;LOC127265655;LOC127258429	cluster1
ko03013	RNA transport	Genetic Information Processing	Translation	3	0.461891	1.19506	LOC127244135;LOC127250844;LOC127264058	cluster1
ko00052	Galactose metabolism	Metabolism	Carbohydrate metabolism	3	0.024058	4.80147	LOC127252113;LOC127240432;LOC127243044	cluster2
ko00630	Glyoxylate and dicarboxylate metabolism	Metabolism	Carbohydrate metabolism	3	0.0337926	4.20951	LOC127243419;LOC127244859;LOC127248346	cluster2
ko00710	Carbon fixation in photosynthetic organisms	Metabolism	Energy metabolism	3	0.036196	4.09725	LOC127243327;LOC127265902;LOC127247017	cluster2
ko00520	Amino sugar and nucleotide sugar metabolism	Metabolism	Carbohydrate metabolism	4	0.0380964	3.12768	LOC127241833;LOC127259998;LOC127254081;LOC127264955	cluster2
ko04075	Plant hormone signal transduction	Environmental Information Processing	Signal transduction	6	0.0468274	2.26785	LOC127261946;LOC127248977;LOC127266004;LOC127243108;LOC127245115;LOC127246190	cluster2
ko04016	MAPK signaling pathway - plant	Environmental Information Processing	Signal transduction	4	0.0722927	2.52917	LOC127253619;LOC127248346;LOC127263208;LOC127245115	cluster2
ko00280	Valine, leucine and isoleucine degradation	Metabolism	Amino acid metabolism	6	1.14693e-05	11.3978	LOC127262497;LOC127249192;LOC127248796;LOC127254211;LOC127256862;LOC127246857	cluster3
ko00591	Linoleic acid metabolism	Metabolism	Lipid metabolism	3	0.000608555	17.4133	LOC127256749;LOC127264241;LOC127260905	cluster3
ko00640	Propanoate metabolism	Metabolism	Carbohydrate metabolism	4	0.000829002	9.28711	LOC127256862;LOC127249192;LOC127248796;LOC127262497	cluster3
ko00350	Tyrosine metabolism	Metabolism	Amino acid metabolism	4	0.00123713	8.3584	LOC127248078;LOC127250972;LOC127266002;LOC127266136	cluster3
ko00360	Phenylalanine metabolism	Metabolism	Amino acid metabolism	3	0.00400736	9.21882	LOC127248078;LOC127250972;LOC127266002	cluster3
ko00561	Glycerolipid metabolism	Metabolism	Lipid metabolism	4	0.0111865	4.54261	LOC127264241;LOC127256749;LOC127251820;LOC127246865	cluster3
ko00592	alpha-Linolenic acid metabolism	Metabolism	Lipid metabolism	3	0.0124469	6.14588	LOC127256749;LOC127259360;LOC127264241	cluster3
ko00270	Cysteine and methionine metabolism	Metabolism	Amino acid metabolism	3	0.106578	2.612	LOC127248078;LOC127242950;LOC127246857	cluster3
ko00564	Glycerophospholipid metabolism	Metabolism	Lipid metabolism	3	0.118815	2.48762	LOC127256749;LOC127264241;LOC127246865	cluster3
ko04141	Protein processing in endoplasmic reticulum	Genetic Information Processing	Folding, sorting and degradation	3	0.320681	1.50692	LOC127253160;LOC127261866;LOC127266693	cluster3
ko00195	Photosynthesis	Metabolism	Energy metabolism	19	3.28985e-16	12.0383	LOC127260145;LOC127264110;LOC127262061;LOC127257875;LOC127248354;LOC127265250;LOC127254955;LOC127246652;LOC127258748;LOC127255021;LOC127266683;LOC127257954;LOC127249943;LOC127253461;LOC127247911;LOC127250298;LOC127242891;LOC127258205;LOC127254980	cluster4
ko00196	Photosynthesis - antenna proteins	Metabolism	Energy metabolism	7	1.36245e-09	28.6808	LOC127247937;LOC127240611;LOC127246840;LOC127262482;LOC127266120;LOC127251959;LOC127241403	cluster4
ko04141	Protein processing in endoplasmic reticulum	Genetic Information Processing	Folding, sorting and degradation	17	2.40693e-08	5.02308	LOC127259292;LOC127254352;LOC127245103;LOC127245838;LOC127243671;LOC127263193;LOC127250353;LOC127245798;LOC127251085;LOC127256944;LOC127262548;LOC127245947;LOC127262988;LOC127249255;LOC127256224;LOC127245150;LOC127260353	cluster4
ko00710	Carbon fixation in photosynthetic organisms	Metabolism	Energy metabolism	7	0.000191012	5.73616	LOC127245142;LOC127255644;LOC127241889;LOC127262623;LOC127247017;LOC127253314;LOC127249507	cluster4
ko00630	Glyoxylate and dicarboxylate metabolism	Metabolism	Carbohydrate metabolism	6	0.00110649	5.05141	LOC127255371;LOC127252679;LOC127241889;LOC127262623;LOC127243419;LOC127247661	cluster4
ko00260	Glycine, serine and threonine metabolism	Metabolism	Amino acid metabolism	4	0.0359998	3.19267	LOC127243419;LOC127247661;LOC127252679;LOC127255371	cluster4
ko00270	Cysteine and methionine metabolism	Metabolism	Amino acid metabolism	3	0.310149	1.53647	LOC127242601;LOC127249417;LOC127262623	cluster4
ko04144	Endocytosis	Cellular Processes	Transport and catabolism	3	0.522927	1.09099	LOC127262988;LOC127254352;LOC127256944	cluster4
ko03040	Spliceosome	Genetic Information Processing	Transcription	3	0.606906	0.965322	LOC127262988;LOC127254352;LOC127256944	cluster4
ko04626	Plant-pathogen interaction	Organismal Systems	Environmental adaptation	3	0.680723	0.865617	LOC127255127;LOC127245838;LOC127240493	cluster4
ko04141	Protein processing in endoplasmic reticulum	Genetic Information Processing	Folding, sorting and degradation	26	3.50636e-22	11.4561	LOC127249842;LOC127249255;LOC127239833;LOC127260353;LOC127241515;LOC127250353;LOC127256944;LOC127254367;LOC127254352;LOC127245103;LOC127263193;LOC127262548;LOC127251085;LOC127245150;LOC127259292;LOC127249444;LOC127245813;LOC127245838;LOC127253722;LOC127243671;LOC127245936;LOC127245798;LOC127262988;LOC127245947;LOC127258448;LOC127251668	cluster5
ko03040	Spliceosome	Genetic Information Processing	Transcription	8	0.000978137	3.83871	LOC127261326;LOC127241515;LOC127254352;LOC127258412;LOC127258085;LOC127256944;LOC127259393;LOC127262988	cluster5
ko03018	RNA degradation	Genetic Information Processing	Folding, sorting and degradation	5	0.0105122	3.72557	LOC127246228;LOC127253221;LOC127262144;LOC127252385;LOC127252807	cluster5
ko04144	Endocytosis	Cellular Processes	Transport and catabolism	5	0.0361108	2.71151	LOC127241515;LOC127254352;LOC127253406;LOC127262988;LOC127256944	cluster5
ko04626	Plant-pathogen interaction	Organismal Systems	Environmental adaptation	3	0.412523	1.29083	LOC127240493;LOC127253484;LOC127245838	cluster5
ko00052	Galactose metabolism	Metabolism	Carbohydrate metabolism	4	0.00246265	6.94681	LOC127265450;LOC127261153;LOC127262606;LOC127243603	cluster6
ko00520	Amino sugar and nucleotide sugar metabolism	Metabolism	Carbohydrate metabolism	4	0.0293362	3.39386	LOC127264955;LOC127265450;LOC127262606;LOC127243603	cluster6
ko00500	Starch and sucrose metabolism	Metabolism	Carbohydrate metabolism	4	0.0395413	3.08747	LOC127257025;LOC127245245;LOC127262606;LOC127260740	cluster6
ko00940	Phenylpropanoid biosynthesis	Metabolism	Biosynthesis of other secondary metabolites	4	0.0412715	3.04518	LOC127241347;LOC127239775;LOC127260989;LOC127254959	cluster6
ko04120	Ubiquitin mediated proteolysis	Genetic Information Processing	Folding, sorting and degradation	3	0.101555	2.66757	LOC127255883;LOC127242875;LOC127251869	cluster6
ko04016	MAPK signaling pathway - plant	Environmental Information Processing	Signal transduction	3	0.177759	2.05831	LOC127252304;LOC127265494;LOC127248675	cluster6
ko00190	Oxidative phosphorylation	Metabolism	Energy metabolism	11	7.59932e-06	5.05489	LOC127240789;LOC127261481;LOC127261552;LOC127261545;LOC127242562;LOC127242828;LOC127261502;LOC127244592;LOC127252299;LOC127261501;LOC127251529	cluster7
ko00195	Photosynthesis	Metabolism	Energy metabolism	7	8.48944e-05	6.49982	LOC127261520;LOC127261538;LOC127261503;LOC127261545;LOC127261542;LOC127261501;LOC127261540	cluster7
ko03020	RNA polymerase	Genetic Information Processing	Transcription	4	0.00111853	8.578	LOC127261535;LOC127261548;LOC127261534;LOC127261551	cluster7
ko00240	Pyrimidine metabolism	Metabolism	Nucleotide metabolism	3	0.014064	5.87406	LOC127249664;LOC127247684;LOC127251791	cluster7
ko03018	RNA degradation	Genetic Information Processing	Folding, sorting and degradation	3	0.15555	2.1968	LOC127253426;LOC127246228;LOC127252412	cluster7
ko03040	Spliceosome	Genetic Information Processing	Transcription	4	0.161108	1.88626	LOC127248467;LOC127264789;LOC127244934;LOC127259393	cluster7
ko00195	Photosynthesis	Metabolism	Energy metabolism	25	6.1777e-22	12.8228	LOC127260145;LOC127250904;LOC127262061;LOC127257875;LOC127247311;LOC127262825;LOC127248354;LOC127265250;LOC127254980;LOC127261538;LOC127254955;LOC127261542;LOC127246652;LOC127261501;LOC127263036;LOC127261545;LOC127258748;LOC127266683;LOC127257954;LOC127249943;LOC127253325;LOC127250139;LOC127247911;LOC127242891;LOC127261540	cluster8
ko00196	Photosynthesis - antenna proteins	Metabolism	Energy metabolism	10	1.927e-14	33.1683	LOC127247937;LOC127241086;LOC127240611;LOC127243928;LOC127246840;LOC127249577;LOC127247946;LOC127262482;LOC127249853;LOC127241403	cluster8
ko00710	Carbon fixation in photosynthetic organisms	Metabolism	Energy metabolism	15	1.07573e-11	9.95048	LOC127248442;LOC127245142;LOC127255644;LOC127259690;LOC127241889;LOC127247017;LOC127241890;LOC127242385;LOC127260700;LOC127253314;LOC127240871;LOC127263213;LOC127245394;LOC127262524;LOC127260377	cluster8
ko00630	Glyoxylate and dicarboxylate metabolism	Metabolism	Carbohydrate metabolism	14	1.00926e-10	9.54155	LOC127255371;LOC127252679;LOC127252640;LOC127249137;LOC127260930;LOC127241889;LOC127244859;LOC127241890;LOC127243419;LOC127254111;LOC127247661;LOC127245394;LOC127248346;LOC127244022	cluster8
ko00260	Glycine, serine and threonine metabolism	Metabolism	Amino acid metabolism	7	0.000821592	4.52294	LOC127255371;LOC127252679;LOC127260930;LOC127243419;LOC127247661;LOC127245394;LOC127244022	cluster8
ko00250	Alanine, aspartate and glutamate metabolism	Metabolism	Amino acid metabolism	4	0.0239971	3.61835	LOC127259602;LOC127245394;LOC127249137;LOC127244022	cluster8
ko00010	Glycolysis / Gluconeogenesis	Metabolism	Carbohydrate metabolism	7	0.029623	2.33736	LOC127259690;LOC127255186;LOC127242385;LOC127253314;LOC127263213;LOC127264883;LOC127262524	cluster8
ko04146	Peroxisome	Cellular Processes	Transport and catabolism	5	0.0369638	2.70393	LOC127244323;LOC127254111;LOC127262358;LOC127248346;LOC127244022	cluster8
ko00030	Pentose phosphate pathway	Metabolism	Carbohydrate metabolism	4	0.0371396	3.15888	LOC127242385;LOC127264883;LOC127260700;LOC127240871	cluster8
ko00592	alpha-Linolenic acid metabolism	Metabolism	Lipid metabolism	3	0.0821745	2.92661	LOC127244323;LOC127252045;LOC127246655	cluster8
ko00190	Oxidative phosphorylation	Metabolism	Energy metabolism	7	0.0983353	1.77687	LOC127248354;LOC127261481;LOC127250139;LOC127261545;LOC127262240;LOC127261502;LOC127261501	cluster8
ko00051	Fructose and mannose metabolism	Metabolism	Carbohydrate metabolism	3	0.170638	2.10221	LOC127242385;LOC127259690;LOC127262524	cluster8
ko00562	Inositol phosphate metabolism	Metabolism	Carbohydrate metabolism	3	0.195944	1.96391	LOC127259690;LOC127262524;LOC127257969	cluster8
ko00900	Terpenoid backbone biosynthesis	Metabolism	Metabolism of terpenoids and polyketides	3	0.195944	1.96391	LOC127244270;LOC127265496;LOC127262323	cluster8
ko00270	Cysteine and methionine metabolism	Metabolism	Amino acid metabolism	4	0.221001	1.65841	LOC127249011;LOC127262208;LOC127242601;LOC127252592	cluster8
ko03010	Ribosome	Genetic Information Processing	Translation	8	0.440974	1.10255	LOC127255931;LOC127259964;LOC127257511;LOC127259196;LOC127253685;LOC127248552;LOC127263049;LOC127261556	cluster8
ko04141	Protein processing in endoplasmic reticulum	Genetic Information Processing	Folding, sorting and degradation	3	0.796007	0.717582	LOC127245813;LOC127245451;LOC127251165	cluster8
ko00052	Galactose metabolism	Metabolism	Carbohydrate metabolism	3	0.00675286	7.65234	LOC127249498;LOC127261153;LOC127243636	cluster9
ko00564	Glycerophospholipid metabolism	Metabolism	Lipid metabolism	4	0.00687842	5.18254	LOC127258444;LOC127250730;LOC127265249;LOC127251247	cluster9
ko04016	MAPK signaling pathway - plant	Environmental Information Processing	Signal transduction	4	0.0162883	4.03086	LOC127248675;LOC127265655;LOC127240411;LOC127240353	cluster9
ko04075	Plant hormone signal transduction	Environmental Information Processing	Signal transduction	4	0.081451	2.40959	LOC127260638;LOC127252211;LOC127240411;LOC127255285	cluster9
ko04144	Endocytosis	Cellular Processes	Transport and catabolism	3	0.083255	2.89793	LOC127250730;LOC127266079;LOC127265249	cluster9

## Sheet: Table S7
Supplementary Table 7. Spatial correspondence between high intensity regions of MSI and mesophyll cell subsets enriched with ApCPS2 in single cell sequencing.
MSI High-Intensity Region / Andrographolide Hotspot	Corresponding scRNA-seq Cell Types	Corresponding scRNA-seq Cell Clusters	Key Marker Genes	Key Marker Gene Symbol	Top1 GO:BP Interpretation / Support for Deconvolution	Top1 KEGG Interpretation / Support for Deconvolution
Leaf non-vein area​​	Mesophyll cell-1	Cluster2 (ApCPS2 is significantly enriched)	LOC127259377/LOC127251164/LOC127255383/LOC127245115/LOC127262402/LOC127257364/LOC127263445/LOC127242411/LOC127259741/LOC127245818/LOC127252113/LOC127265092/LOC127266004/LOC127242883/LOC127265825/LOC127255402/LOC127239737/LOC127249837/LOC127262071/LOC127252386	K24M7.3/T1J8.15/CYP71D13/F24K9.8/T14P1.11/--/F10B6.27/--/PIP1E/T28M21.5/T25K17.80/F13H10.16/F24B18.13/MSL3.2/Solyc07g063410/F3F20.13/At2g36640/T7N9.10/F16B22.16/K21L13.15	ethylene-activated signaling pathway	Galactose metabolism
Leaf non-vein area​​	Mesophyll cell-2	Cluster4 (ApCPS2 is significantly enriched)	LOC127243055/LOC127251352/LOC127253100/LOC127264110/LOC127250298/LOC127263063/LOC127241991/LOC127262623/LOC127246652/LOC127256224/LOC127249630/LOC127245142/LOC127250353/LOC127262390/LOC127266120/LOC127251959/LOC127258781/LOC127240433/LOC127242519/LOC127255371	MWI23.20/Caros003676/T21E18.8/PSBY/PSBS/F6I1.12/SOVF_070750/--/PSBS/BIP5/VIT_10s0116g00530/--/--/OsJ_07676/MDK4.9/F7A7_50/CPS5/MSG15.7/F1P2.200/GCDH	photosynthesis	Photosynthesis
Leaf non-vein area​​	Mesophyll cell-3	Cluster6	LOC127253122/LOC127253026/LOC127255759/LOC127264670/LOC127253897/LOC127262606/LOC127260989/LOC127254327/LOC127264926/LOC127242354/LOC127240414/LOC127264002/LOC127265684/LOC127240393/LOC127252108/LOC127251808/LOC127259272/LOC127252434/LOC127266346/LOC127248389	--/--/F6A4.10/CYP716A46/PDR2/--/--/F23H11.6/CYP716A44/F19F18.130/F3F9.11/F15H11.10/F6F22.16/--/F2A19.60/MUL3.10/F7H19.220/OSCPNY1/F16M14.22/T28I19.70	response to abscisic acid	Galactose metabolism
Leaf non-vein area​​	Mesophyll cell-4	Cluster7	LOC127245749/LOC127261520/Q730-p012/LOC127242562/LOC127239155/LOC127259142/Q730-p029/Q730-p043/LOC127252299/Q730-t012/LOC127261534/LOC127246201/LOC127251529/Q730-p082/Q730-p060/LOC127261502/LOC127261501/LOC127261505/LOC127261540/Q730-t030	RPL5/petB/--/COB/PSC1477/PSC1477/--/--/NAD2/--/rpoC2/AtMg00570/COX3/--/--/ndhH/atpA/matK/psaB/--	developmental growth	Oxidative phosphorylation
Leaf non-vein area​​	Mesophyll cell-5	Cluster8 (ApCPS2 is significantly enriched)	LOC127260676/LOC127265549/LOC127252536/LOC127264883/LOC127245142/LOC127241665/LOC127254717/LOC127261924/LOC127265736/LOC127246652/LOC127252045/LOC127250323/LOC127259882/LOC127260891/LOC127252679/LOC127247937/LOC127257875/LOC127261081/LOC127251562/LOC127261720	M4E13.150/--/M4E13.150/GAPN/--/MYJ24.5/F1C12.180/T4M8.13/OsJ_17281/PSBS/OPR3/P0706B05.31/--/--/T23K23.14/LHBC1/PETH/--/MHF15.19/F19D11.10	photosynthesis	Photosynthesis
